# Supplementary material for: Combining NDVI and Bacterial Blight Score to Predict Grain Yield in Field Pea
Source: Front Plant Sci. 2022 Jun 28;13:923381. doi: 10.3389/fpls.2022.923381 (PMC9274273; doi:10.3389/fpls.2022.923381)
Supplement: Supplementary file 2 [file Data_Sheet_2.xlsx]

## Sheet: suppTab S1_pedigree
name	mum	dad	generation
HELENA	0	0	6
DUNWA	0	0	6
YARRUM	0	0	5
BV9708	0	0	6
MOZART	0	0	6
PS510737	0	0	5
STIRLING	0	0	5
PX-96-79-8-1	0	0	5
00-257N6	0	0	2
PSM7	0	0	5
CDC106	0	0	5
PS2928	0	0	5
PX-96-59-1-2	0	0	5
1314-4	0	0	2
1434-20	0	0	2
483	0	0	2
MUKTA	0	0	6
05P803-BSR-701	0	0	2
11HP518-12HO-5	0	0	2
11HP519-12HO-9	0	0	2
PSB14A	0	0	5
PS655_(M30-8-2-1)	0	0	5
706	0	0	4
707	0	0	2
Dinkum	0	0	5
Colt	0	0	2
Colt/Dinkum	0	0	4
762	0	0	2
PS772	0	0	5
85-006P5-12-3-1	0	0	5
86-266P4-3-1	0	0	5
Bluey	0	0	4
PS774	0	0	5
PSD3	0	0	5
265	0	0	2
PSD5	0	0	4
PS715B	0	0	2
85-006P5-11-2-1	0	0	4
A130-465-5	0	0	2
SOVEREIGN	0	0	5
PSC14	0	0	5
87-221P4-3-1	0	0	3
85-012P6-2-4-6	0	0	4
PSF3	0	0	2
BALLET	0	0	5
PSG8	0	0	5
PSG5	0	0	5
SVW30490	0	0	6
SVW30861	0	0	5
PSF6	0	0	5
SV84539	0	0	6
PSD7	0	0	5
PSF10	0	0	5
ATC41	0	0	6
JUPITER	0	0	6
92-032P1(PSG5/BLUEY)	0	0	NA
SNOWPEAK	0	0	5
PSI10	0	0	5
PSH10	0	0	4
92-175P3-2	0	0	2
PSH4	0	0	5
93-084F1(PS990/PS1961)	0	0	NA
JUNO	0	0	6
PSI12	0	0	5
MORGAN	0	0	6
M257-7-1	0	0	6
ALFETTA	0	0	6
PSG11	0	0	5
93F4-A383T34_(ALMA/SA310)//PSG5	0	0	5
BACCARA	0	0	6
PSG9	0	0	5
PSL3	0	0	5
PLEIN_LE_PAINER	0	0	5
PSI7	0	0	5
PSL10	0	0	5
89-130P8N2-3	0	0	5
PSM6	0	0	5
PROFI	0	0	5
86-55PN10-1-4	0	0	5
ALMA/SA310	0	0	5
PSL4-RRSEL-1	0	0	6
89-117P8N1-1	0	0	5
V-94-062P5-1-2-2	0	0	6
PIG49/PENNANT	0	0	5
PSL9	0	0	2
LOTTO	0	0	6
PX-95-64-1-1	0	0	6
OZP1411	0	0	2
OZP1413	0	0	2
CDC_3095-16	0	0	6
CDC_3360-7	0	0	6
CDC_3398-3	0	0	6
CDC_3525-9	0	0	6
CDC_3760-20	0	0	6
BLUEY	0	0	6
772	0	0	2
LEGENDA	0	0	5
89-042P3-4	0	0	2
89-130P4-1	0	0	2
PSH2	0	0	2
PSH5	0	0	2
89-043P4-10-1	0	0	3
PIG49	0	0	6
PENNANT	0	0	6
87-358P6-1	0	0	2
MARO	0	0	6
PSI11	0	0	2
89-156P6-3-2-4	0	0	4
PSH9	0	0	2
PI560063	0	0	6
DUNDALE	0	0	6
87-298P9N6-22-5	0	0	3
PSL6	0	0	2
PRADO	0	0	6
WAPEA2028	0	0	6
WAPEA2127	0	0	6
Resel_Bulgarian_line	0	0	6
85-6PN12-3-1	0	0	5
86-266PN3-1	0	0	5
MAKI	0	0	5
PX-01-39	0	0	6
PS_810240	0	0	6
PRIEKULSKIJ-349	0	0	6
PSC15	0	0	2
PSM3	0	0	2
04P762-BSR-707	0	0	2
CDC_2387-53	0	0	6
04H334P-05HO2004	0	0	2
Sr.1862.1	0	0	2
2096-11	0	0	6
ATC4226	0	0	6
CDC_2648-5	0	0	6
CDC_2764-25	0	0	6
CDC_2768-4	0	0	6
CDC_2962-1	0	0	6
PS05100596	0	0	6
87-369P5-3-1	0	0	2
00-254-28	DUNWA	HELENA	2
87-305P4-9-2	707	706	5
88-018P3-3	Colt	Dinkum	5
88-116P3-11	762	Colt/Dinkum	5
89-037P4-2	PS772	Bluey	5
89-048P4-23	Bluey	PS774	5
93-051F1(PS976/PS1675)	ATC41	PSF10	5
95-038P1(PSF10/JUNO)	PSF10	JUNO	5
89-035P8N18-3-1	86-266P4-3-1	85-006P5-12-3-1	5
89-142P8N24-2-7	PS715B	PSD5	5
89-036P8N13-2-1	86-266P4-3-1	85-006P5-12-3-1	5
89-200P8N8-2-10	A130-465-5	85-006P5-11-2-1	5
87-231P9N2-4	PS655_(M30-8-2-1)	PSB14A	5
93-128P4N1	92-032P1(PSG5/BLUEY)	JUPITER	5
92-104P5N10	BALLET	PSG8	5
92-102P5N2	BALLET	PSF3	5
92-133P5N10	SVW30490	PSG5	5
92-176P5N7	89-037P4-2	PSF6	5
92-144P5N5	SVW30861	PSG5	5
92-177P5N3	89-037P4-2	SV84539	5
92-190P5N6	89-048P4-23	PSD7	5
90-150P7N50-2	85-012P6-2-4-6	87-221P4-3-1	5
92-194P5N3	89-048P4-23	SVW30861	5
90-027P8N32-5	PSC14	SOVEREIGN	5
89-034P9N6-9-3	PS772	Dinkum	5
90-027N32-5	PSC14	SOVEREIGN	5
94-273N6	92-175P3-2	PSH10	5
94-446N5	93-084F1(PS990/PS1961)	SNOWPEAK	5
97-439N3	89-130P8N2-3	MUKTA	5
89-116P8N16-1	265	PSD3	5
97-345N2	92-194P5N3	MUKTA	2
95-072N3	MORGAN	PSI12	5
97-223N2-5	92-102P5N2	92-133P5N10	2
97-333N2-3	92-177P5N3	MUKTA	2
95-210P1	DUNDALE	PI560063	2
92-254P5N7	PSH2	SV84539	2
92-102P6N17-2	BALLET	PSF3	2
92-220P6N11	89-130P4-1	SV84539	2
94-146P4N14	MARO	87-358P6-1	2
94-314N2	PSH9	SNOWPEAK	2
97-015N4D	89-142P8N24-2-7	89-035P8N18-3-1	2
99-201N4	SNOWPEAK	90-027N32-5	2
97-017N2-8	89-142P8N24-2-7	PSL3	2
91-019P4-2	PSC15	PRIEKULSKIJ-349	2
93F4-A383T34	PENNANT	PIG49	4
92-010P5N2	PSD7	BLUEY	2
94-141N4	91-019P4-2	PSH4	2
04H265P-05HO2004	00-257N6	PSM7	2
03-293-10-06HOS001	99-201N4	97-015N4D	4
91-079P6N2-2	MORGAN	87-369P5-3-1	2
97-306N1	92-176P5N7	MUKTA	5
97-222N2	92-102P5N2	92-104P5N10	5
97-227N5B	92-104P5N10	92-133P5N10	5
96-120N4	ALFETTA	M257-7-1	5
96-120N2	ALFETTA	M257-7-1	5
97-126N3	87-231P9N2-4	PLEIN_LE_PAINER	5
94-398N7	93-051F1(PS976/PS1675)	PSH4	5
97-306N3	92-176P5N7	MUKTA	5
KASPA	86-266PN3-1	85-6PN12-3-1	6
89-036N9-2	86-266P4-3-1	85-006P5-12-3-1	5
97-325N1	92-144P5N5	MUKTA	5
97-031N6	89-036P8N13-2-1	KASPA	5
89-036N9-8	86-266P4-3-1	85-006P5-12-3-1	5
97-218N3	PSI7	MUKTA	5
97-425N3	PSL10	92-194P5N3	5
96-286N1	93F4-A383T34	PSG11	2
97-201N1-1	93-128P4N1	MUKTA	5
97-384N1	90-150P7N50-2	MUKTA	5
96-286N1-14	93F4-A383T34_(ALMA/SA310)//PSG5	PSG11	5
98-188N20	90-027P8N32-5	PSM7	5
99RS-2-3-9	Resel_Bulgarian_line	Resel_Bulgarian_line	2
97-029N6	89-035P8N18-3-1	89-200P8N8-2-10	5
97-333N6-14	92-177P5N3	MUKTA	5
97-340N5-1	92-190P5N6	MUKTA	5
98-189N1	90-027P8N32-5	89-034P9N6-9-3	5
97-027N2	89-035P8N18-3-1	89-036P8N13-2-1	5
96-262N1	95-038P1(PSF10/JUNO)	M257-7-1	5
97-325N4-2	92-144P5N5	MUKTA	5
99-067N8	94-273N6	92-104P5N10	5
97-033N1	PSL3	89-200P8N8-2-10	5
93-019N6-3	PSG8	PSG5	5
99-272N8	JUPITER	90-027N32-5	5
99-112N8	94-446N5	MUKTA	5
98-187N9	90-027P8N32-5	PSM6	5
96-29	95-210P1	DUNDALE	2
97-015N2-8	89-142P8N24-2-7	89-035P8N18-3-1	5
00-178-6	97-306N1	96-120N4	2
00-182-9	97-306N1	96-120N2	2
99-063N23	MUKTA	90-027N32-5	5
01-255-7	97-031N6	97-325N1	2
96-286N1-16	93F4-A383T34_(ALMA/SA310)//PSG5	PSG11	5
01-273-5	97-031N6	97-218N3	2
00PO40-2	94-398N7	97-222N2	2
01-226-3	KASPA	97-306N3	2
00-074-7	97-227N5B	97-306N1	2
97-031-6-6	89-036P8N13-2-1	KASPA	5
97-033-4-8	PSL3	89-200P8N8-2-10	5
01-226-6	KASPA	97-306N3	2
00-071-18	97-222N2	97-306N1	2
02-018-1	KASPA	97-201N1-1	2
01-230-33	KASPA	89-036N9-2	2
01-256-14	97-031N6	89-036N9-8	2
89-036N3-6	86-266P4-3-1	85-006P5-12-3-1	5
01-256-10	97-031N6	89-036N9-8	2
02-356-4	97-333N6-14	97-029N6	2
02-084-5	97-306N1	96-286N1-14	2
96-286N1-11	93F4-A383T34_(ALMA/SA310)//PSG5	PSG11	5
01H227-02HO2019-04HO6007	KASPA	97-325N1	4
01-230-5	KASPA	89-036N9-2	2
02-546-4	BV9708	KASPA	2
02-557-3	MOZART	KASPA	2
02-371-2	97-340N5-1	97-306N1	2
02-135-6	89-036N9-8	98-188N20	2
02-016-9	KASPA	YARRUM	2
01H256P-02HO2014-04HO5005	97-031N6	89-036N9-8	4
03H146P-04HO2010	96-262N1	97-031N6	2
03H142P-04H2006	96-262N1	YARRUM	2
05-562	00PO40-2	96-286N1	2
03H267-04HO2006	97-033N1	YARRUM	2
03H107-04HO2030	97-027N2	KASPA	2
03H536-04HO2010	96-29	KASPA	2
03H160-04HO2001	97-325N4-2	97-027N2	2
03H267-04HO2009	97-033N1	YARRUM	2
04H338P-05HO2003	99-063N23	PSM7	2
02-220-3	97-201N1-1	89-036N9-8	2
05H225-06HOS2002	CDC106	00-074-7	2
01-600-1-2	KASPA	PIG49/PENNANT	3
01H256P-02HO2014-04HO5001	97-031N6	89-036N9-8	4
02-084-6	97-306N1	96-286N1-14	2
03H061-04HO2001	97-306N1	98-189N1	2
02-164-2	97-325N1	96-286N1-14	2
05H392-06HOS2005	01-226-6	97-033-4-8	2
04H152P-05HO2001	93-019N6-3	97-033N1	2
07H024P--	96-286N1-11	02-084-5	2
07H097P--	02-084-5	01-256-10	2
07H254P--	01H256P-02HO2014-04HO5005	02-084-5	2
07H380P--	05-562	03H142P-04H2006	2
02H118P-03HO2009-06TGVP00	YARRUM	KASPA	5
08H233	03H267-04HO2009	03H160-04HO2001	2
03H460-04HO2008-06NAS001	99-112N8	98-189N1	4
OZP0805	97-033N1	YARRUM	5
96H029P-05HO8003	PSG9	BACCARA	5
OZP0801	97-031N6	89-036N9-8	5
00P-116-1	97-126N3	97-306N1	2
04H356P-05HO2004	96-286N1-16	01-255-7	2
05H186-06HOS2001	01-226-3	01-255-7	2
03H063-04HO2002-06NAS001	95-072N3	KASPA	4
OZP0903	97-306N1	96-286N1-14	5
04H297P-05HO2018	00-178-6	97-015N2-8	2
OZP1004	96-29	97-031-6-6	5
03H305P-04H2016-06NAS001	99-272N8	YARRUM	4
04H341P-05HO2010	99-063N23	97-031N6	2
OZP1101	SNOWPEAK	97-015N2-8	5
05H247-06HOS2005	97-031-6-6	96-29	2
06H432P-3	02-356-4	01-256-10	2
07H116P006	02-371-2	01-230-33	2
08H217-HO09-2	03H160-04HO2001	03H536-04HO2010	2
PBA_OURA	93F4-A383T34	PSG11	5
PBA_GUNYAH	97-031N6	89-036N9-8	5
PBA_PEARL	97-340N5-1	96-262N1	5
08H267-HO09-7	03H536-04HO2010	03H160-04HO2001	2
08H308-HO09-4	04H338P-05HO2003	03H160-04HO2001	2
S3-19	99-063N23	97-031-6-6	5
OZP1302	99-063N23	97-031N6	5
OZP1407	JUPITER	01-255-7	5
S3-134	03H142P-04H2006	03H146P-04HO2010	2
11HP128-12HO-15	04H297P-05HO2018	OZP0903	2
11HP236-12HO-2	05P803-BSR-701	03H460-04HO2008-06NAS001	2
07H097P007	02-084-5	01-256-10	2
10HP006-11HO-5	MUKTA	01-256-10	2
10HP007-11HO-7-W	MUKTA	03H267-04HO2006	2
11HP039-12HO-1	OZP0801	0	2
11HP101-12HO-2	03H460-04HO2008-06NAS001	03H063-04HO2002-06NAS001	5
11HP282-12HO-3	03H305P-04H2016-06NAS001	03H063-04HO2002-06NAS001	2
11HP298-12HO-4	04H341P-05HO2010	OZP0805	2
07H421P-09TGV-10	1314-4	02-016-9	2
PBA_WHARTON	97-033N1	YARRUM	5
OZP1001	97-031N6	97-439N3	5
10HP006-11HO-10-W	MUKTA	01-256-10	2
10HP007-11HO-7	MUKTA	03H267-04HO2006	2
08H427-HO09-6	1434-20	02-220-3	2
07H118P001	02-371-2	02-084-5	2
11HP091-12HO-4	96H029P-05HO8003	OZP0805	5
07H036P003	01-230-5	01H227-02HO2019-04HO6007	2
04H267P-05HO2008-08BO001	00-257N6	97-033N1	5
PBA_PERCY	89-116P8N16-1	89-117P8N1-1	5
07H130P007	02-135-6	01-256-10	2
07H116P001	02-371-2	01-230-33	2
02-374-1-22	97-340N5-1	97-031N6	2
06H216P-15	01-256-14	01-230-33	2
07H376P003	05-562	PX-96-59-1-2	2
85-014P6-3-6-10	772	BLUEY	5
90-164P5-3-2	85-014P6-3-6-10	88-018P3-3	5
90-163N3-1	85-014P6-3-6-10	87-305P4-9-2	5
90-166N30-3	85-014P6-3-6-10	88-116P3-11	5
03H211P-04HO2004	PS510737	99-067N8	2
06H130P-7	02-018-1	00-071-18	2
01-230-14	KASPA	89-036N9-2	2
02-079-8	97-306N1	97-384N1	2
01-284-2	97-031N6	97-425N3	2
03H269P-04HO2006	97-033N1	93-019N6-3	2
03H109-04HO2004	97-027N2	96-286N1	2
OZP0818	97-340N5-1	97-306N1	5
OZP0705	KASPA	89-036N9-2	5
01-323-2	KASPA	96-286N1	2
02-270-13	98-188N20	89-036N9-8	2
04H306P-05HO2011	00-182-9	97-031N6	2
04H159P-05HO2004	93-019N6-3	97-015N2-8	2
02H016P-03HO2004-06TGVP00	KASPA	YARRUM	5
05H128-06HOS2004	96-29	97-031-6-6	2
04H057P-05HO2003	SNOWPEAK	97-015N2-8	2
94-186N2	89-156P6-3-2-4	PSI11	2
93-077N2-5	89-043P4-10-1	PSH5	2
92-182N1-1-4	89-042P3-4	SV84539	3
97-398N2-1	PSL6	MUKTA	2
90-158N8-1	85-014P6-3-6-10	LEGENDA	2
97-341N1-6	92-190P5N6	87-298P9N6-22-5	2
98-21N5	94-146P4N14	PRADO	2
99-098N4	94-314N2	90-027N32-5	2
01-462-4	V-94-062P5-1-2-2	94-186N2	2
01-230-27	KASPA	89-036N9-2	2
01-510-2	93-077N2-5	97-031N6	2
01-478-2	97-222N2	97-031N6	2
01-269-6	97-031N6	96-120N4	2
01-228-2	KASPA	97-218N3	2
01-226-9	KASPA	97-306N3	2
02-019-3	KASPA	97-398N2-1	2
02-069-13	97-306N1	KASPA	2
02-146-2	97-218N3	97-031N6	2
02-176-5	97-384N1	97-031N6	2
02-180-5	97-439N3	97-031N6	2
02-182-1	97-031N6	95-072N3	2
02-288-2	97-223N2-5	97-031N6	2
02-383-6	98-21N5	97-031N6	2
02-070-6	97-306N1	90-158N8-1	2
03H063-04HO2002	95-072N3	KASPA	2
99-382-3	WAPEA2127	WAPEA2028	2
01H277-02HO2012-04HO6006	97-031N6	97-345N2	4
02-016-4	KASPA	YARRUM	2
98.283N11	92-220P6N11	92-102P6N17-2	2
97-031-6-3	89-036P8N13-2-1	KASPA	3
03H264P-04H2009	93-019N6-3	YARRUM	2
01H071P-02HO2003-04HO5005	97-218N3	KASPA	4
02-048-12	LOTTO	KASPA	2
02-383-14	98-21N5	97-031N6	2
04H163P-05HO2005	93-019N6-3	01-255-7	2
04H202P-05HO2002	98-187N9	97-031N6	2
04A145P-05HO2009	93-019N6-3	PSM7	2
03H536P-04HO2007	96-29	KASPA	2
04H150P-05HO2007	93-019N6-3	97-031N6	2
05H344-06HOS2004	01-269-6	01-230-27	2
PBA_BUTLER	SNOWPEAK	97-015N2-8	5
OZP1206	99-201N4	KASPA	5
06H445P-5	02-383-6	01-230-5	2
05H371-06HOS2003	01-230-5	01-510-2	2
05H400-06HOS2005	01-226-6	01-230-5	2
OZP1205	01-226-3	PSM7	5
OZP1203	97-306N1	PSM7	5
04H349P-05HO2005	99-098N4	01-226-3	2
05H334-06HOS2003	01-284-2	01-230-5	2
06H413P-3	02-288-2	01-256-10	2
06H204P-3	01-226-9	01-230-5	2
OZP1201	99-201N4	97-015N4D	5
OZP1202	95-072N3	KASPA	5
06H459P-1	02-557-3	01-230-5	2
05H264-06HOS2004	01-510-2	01-230-27	2
05H347-06HOS2005	01-269-6	99-098N4	2
05H161P-1	99-063N23	97-031-6-6	2
05H278-06HOS2003	01-478-2	97-031-6-6	2
04H150P-05HO2006	93-019N6-3	97-031N6	2
06H061P-4	01-269-6	01-230-33	2
06H093P-6	99-098N4	01-284-2	2
06H097P-9	99-098N4	01-256-10	2
06H168P-5	01-228-2	KASPA	2
06H213P-14	01-230-33	01-255-7	2
06H213P-6	01-230-33	01-255-7	2
06H246P-4	02-016-9	01-230-33	2
06H247P-8	02-019-3	YARRUM	2
06H266P-7	02-069-13	01-230-5	2
06H310P-8	02-146-2	01-230-5	2
06H357P-2	02-176-5	01-230-5	2
06H362P-1	02-180-5	89-036N3-6	2
07H144P006	02-270-13	03H063-04HO2002	2
04H341P-05HO2010-9	99-063N23	97-031N6	2
06H243P-08TGV005	02-016-9	01-284-2	2
06H364P-12	02-182-1	KASPA	2
07H015P005	JUPITER	01-255-7	2
07H033P006	01-284-2	03H267-04HO2006	2
07H034P008	01-230-5	02-546-4	2
07H036P007	01-230-5	01H227-02HO2019-04HO6007	2
07H094P002	01-230-33	02-546-4	2
07H102P003	02-546-4	01-230-33	2
07H105P003	02-557-3	01-230-33	2
07H115P004	02-371-2	PSL4-RRSEL-1	2
07H144P008	02-270-13	03H063-04HO2002	2
07H203P001	01H277-02HO2012-04HO6006	02-546-4	2
07H208P007	03H063-04HO2002	01-256-10	2
07H210P001	03H063-04HO2002	02-546-4	2
07H218P001	03H109-04HO2004	01-256-10	2
07H226P001	03H267-04HO2006	03H063-04HO2002	2
07H226P006	03H267-04HO2006	03H063-04HO2002	2
07H259P007	01H256P-02HO2014-04HO5005	03H063-04HO2002	2
07H268P007	01H256P-02HO2014-04HO5001	03H267-04HO2006	2
07H469P001	98.283N11	02-546-4	2
08H120-HO09-7	01-256-14	02H016P-03HO2004-06TGVP00	2
08H013-HO09-5	01-256-10	03H160-04HO2001	2
08H016-HO09-8	03H107-04HO2030	03H267-04HO2006	2
08H127-HO09-3	01H071P-02HO2003-04HO5005	03H267-04HO2006	2
08H291-HO09-6	04H159P-05HO2004	04H306P-05HO2011	2
08H299-HO09-12	04H202P-05HO2002	03H160-04HO2001	2
08H323-HO09-5	04A145P-05HO2009	03H160-04HO2001	2
07H026P001	96-286N1-11	03H109-04HO2004	2
08H215-HO09-2	03H160-04HO2001	03H267-04HO2006	2
08H312-HO09-8	04H338P-05HO2003	04H306P-05HO2011	2
OZP1301	99-063N23	97-031N6	5
08H049-HO09-4	03H264P-04H2009	97-031-6-3	2
08H128-HO09-2	02-048-12	02H016P-03HO2004-06TGVP00	2
08H292-HO09-13	04H163P-05HO2005	02H016P-03HO2004-06TGVP00	2
08H298-HO09-7	04H202P-05HO2002	03H267-04HO2006	2
08H492-HO09-7	01-600-1-2	03H267-04HO2006	2
08H289-HO09-1	04H159P-05HO2004	04H338P-05HO2003	2
08H016-HO09-10	03H107-04HO2030	03H267-04HO2006	2
08H016-HO09-4	03H107-04HO2030	03H267-04HO2006	2
08H065-HO09-8	03H142P-04H2006	03H536-04HO2010	2
08H310-HO09-1	04H338P-05HO2003	04H202P-05HO2002	2
OZP1104	97-031-6-6	96-29	5
OZP1307	01-230-33	01-255-7	5
08H161-HO09-1	02-383-14	03H160-04HO2001	2
08H310-HO09-10	04H338P-05HO2003	04H202P-05HO2002	2
07H034P005	01-230-5	02-546-4	2
09HP147-10HO2-5	03H160-04HO2001	03H267-04HO2006	2
09HP138-10HO2-11	03H160-04HO2001	03H267-04HO2006	2
09HP210-10HO2-13	04H150P-05HO2007	03H536P-04HO2007	2
09HP227-10HO2-3	05H344-06HOS2004	03H267-04HO2006	2
09HP265-10HO2-10	04H297P-05HO2018	03H536P-04HO2007	2
09HP297a-10HO2-15	07H097P--	03H267-04HO2006	2
09HP210-10HO2-4	04H150P-05HO2007	03H536P-04HO2007	2
09HP210-10HO2-20	04H150P-05HO2007	03H536P-04HO2007	2
90-159P7N15-2	85-014P6-3-6-10	SOVEREIGN	2
90-158P8N8-5	85-014P6-3-6-10	LEGENDA	2
01-226-2	KASPA	97-306N3	2
02-341-13	97-333N2-3	97-031N6	2
97-298N4	92-010P5N2	MUKTA	2
01-323-4	KASPA	96-286N1	2
01-323-3	KASPA	96-286N1	2
99-079N3	PSM3	90-027N32-5	2
01-265-4	97-031N6	SNOWPEAK	2
01-255-5	97-031N6	97-325N1	2
02-152-5	97-298N4	97-031N6	2
02-176-2	97-384N1	97-031N6	2
02-176-4	97-384N1	97-031N6	2
02-270-12	98-188N20	89-036N9-8	2
02-341-4	97-333N2-3	97-031N6	2
02-549-1	BV9708	89-036N9-8	2
99-104N2	94-141N4	MUKTA	2
04H026P-05HO2004	KASPA	96-286N1-11	2
05H128-06HOS2001	96-29	97-031-6-6	2
05H165-06HOS2003	96-286N1-16	97-031-6-6	2
05H277-06HOS2002	01-478-2	01-323-4	2
05H326-06HOS2004	01-323-3	01-255-7	2
05H346-06HOS2005	01-269-6	01-226-2	2
06H309P-9	02-146-2	01-284-2	2
06H358P-4	02-176-5	97-017N2-8	2
05H009-06HOS2005	KASPA	01-478-2	2
06H314P-3	02-152-5	97-017N2-8	2
06H392P-1	02-270-12	89-036N3-6	2
06H016P-7	99-079N3	01-284-2	2
06H052P-2	01-284-2	PSL4-RRSEL-1	2
06H056P-4	01-269-6	97-017N2-8	2
06H109P-9	01-265-4	01-230-5	2
06H205P-2	01-226-9	89-036N3-6	2
06H351P-1	02-176-4	YARRUM	2
06H428P-2	02-341-4	PSL4-RRSEL-1	2
06H461P-7	02-557-3	01-230-33	2
07H099P004	02-084-5	02-546-4	2
07H034P004	01-230-5	02-546-4	2
07H210P002	03H063-04HO2002	02-546-4	2
04H341P-05HO2010-1	99-063N23	97-031N6	2
06H176P-07TGV001	01-255-5	YARRUM	2
06H349P-11	02-176-2	01-256-10	2
07H034P002	01-230-5	02-546-4	2
07H094P006	01-230-33	02-546-4	2
07H111P001	99-104N2	02-549-1	2
07H142P007	02-270-13	02-135-6	2
07H178P001	97-031-6-3	PX-01-39	2
07H285P003	03H269P-04HO2006	02-016-9	2
97-196N3D	91-079P6N2-2	MUKTA	2
00-160-6	KASPA	97-306N1	2
00-178-4	97-306N1	96-120N4	2
01-465-1	V-94-062P5-1-2-2	89-036N9-8	2
00-156-4	97-196N3D	KASPA	2
01-246-13	90-158N8-1	94-186N2	2
01-019-6	96-120N4	KASPA	2
03H120-04HO2008	96-286N1	YARRUM	2
04H344P-05HO2006	99-063N23	01-323-4	2
08H134	02-084-6	03H160-04HO2001	2
05H356-06HOS2003	01-255-5	01-273-5	2
05H398-06HOS2001	01-226-6	01-462-4	2
01H280P-02HO2012-04HO5001	97-031N6	97-439N3	4
05H129P-5	96-29	01-465-1	2
PBA_TWILIGHT	KASPA	89-036N9-2	5
OZP0808	97-027N2	KASPA	5
05H056-06HOS2002	97-031N6	KASPA	2
04H069P-05HO2014	97-306N1	PSM7	2
01H273-02HO2005-04HO6003-	97-031N6	97-218N3	4
05H161-06HOS2004	99-063N23	97-031-6-6	2
05H163-06HOS2001	96-286N1-16	KASPA	2
OZP0804	97-325N4-2	97-027N2	5
OZP1002	PSM7	96-29	5
05H299-06HOS2004	01-462-4	YARRUM	2
05H336-06HOS2003	01-284-2	01-226-6	2
05H138P-3	00-156-4	YARRUM	2
05H060-06HOS2001	97-031N6	01-255-7	2
05H071-06HOS2002	97-029N6	01-226-6	2
06H461P-4	02-557-3	01-230-33	2
01H273-02HO2005-04HO6003-06NAS001	97-031N6	97-218N3	6
05H198-06HOS2004	01-255-7	97-033N1	2
06H064P-3	01-246-13	01-230-5	2
06H092P-6	99-098N4	KASPA	2
06H108P-3	01-265-4	01-284-2	2
06H110P-5	01-265-4	97-017N2-8	2
06H345P-4	02-176-2	01-284-2	2
06H545P-5	01-019-6	YARRUM	2
04H159P-05HO2003-09UG4	93-019N6-3	97-015N2-8	6
08H208-HO09-1	03H120-04HO2008	03H267-04HO2006	2
90-163P8N3-1	85-014P6-3-6-10	87-305P4-9-2	2
90-166N30-3-2	85-014P6-3-6-10	88-116P3-11	5
94-208N4	90-164P5-3-2	SNOWPEAK	5
99-265N9	PROFI	90-166N30-3	5
94-209N1	90-164P5-3-2	PSI10	5
99-151N5	90-163N3-1	90-027N32-5	5
02-278-3	90-166N30-3-2	99RS-2-3-9	2
03H478-04HO2012	99-265N9	98-187N9	2
03H547P-04HO2009	PX-96-79-8-1	94-209N1	2
03H227P-04HO2002	STIRLING	94-208N4	2
03H472P-04HO2002	99-265N9	96-262N1	2
05H130-06HOS2003	96-29	01-462-4	2
04H374P-05HO2003	99-151N5	97-015N2-8	2
04H376P-05HO2005	99-151N5	01-273-5	2
08H089-HO09-6	03H547P-04HO2009	00-254-28	2
OZP1409	OZP0705	02-546-4	5
S3-20	06H130P-7	03H211P-04HO2004	5
S3-18	02-016-9	01-284-2	5
OZB1326	02-079-8	01-230-14	5
OZP1406	OZP0818	KASPA	5
OZP1404	02-557-3	03H109-04HO2004	5
11HP135-12HO-10	04H374P-05HO2003	03H460-04HO2008-06NAS001	2
OZP1402	01-284-2	PBA_WHARTON	5
OZP1414	02-270-13	01-323-2	5
OZP1403	03H269P-04HO2006	02-016-9	5
08H485-HO09-2	483	03H472P-04HO2002	2
06H408P-1	02-278-3	89-036N3-6	2
07H244P001	03H478-04HO2012	02-084-5	2
04H293P-05HO2008	00-178-4	01-273-5	2
04H264P-05HO2012	00-160-6	01-273-5	2
97-064N1	92-254P5N7	90-159P7N15-2	2
98-304N3	90-158P8N8-5	92-102P6N17-2	2
01-511-7	92-182N1-1-4	97-064N1	2
02-021-1	PSL9	97-064N1	2
02-529-2	PS510737	98-304N3	2
03H564P-04HO2004	PX-95-64-1-1	94-209N1	2
03H478-04HO2015	99-265N9	98-187N9	2
04H084P-05HO2008	94-209N1	97-031N6	2
04H136P-05HO2010	96-262N1	99-151N5	2
04H142P-05HO2015	97-333N6-14	99-151N5	2
OZP1208	01-269-6	01-226-2	5
06H033P-6	01-511-7	01-230-5	2
06H036P-2	01-511-7	PSL4-RRSEL-1	2
06H254P-2	02-021-1	01-230-5	2
07H190P004	00-254-28	03H547P-04HO2009	2
07H194P002	99-382-3	03H564P-04HO2004	2
07H249P007	03H478-04HO2015	02-084-5	2
08H345-HO09-1	04H084P-05HO2008	97-031-6-3	2
OZP1311	02-341-13	YARRUM	5
08H369-HO09-3	04H136P-05HO2010	03H160-04HO2001	2
08H370-HO09-1	04H142P-05HO2015	02H016P-03HO2004-06TGVP00	2
09HP235-10HO2-12	05H130-06HOS2003	03H267-04HO2006	2
07H121P--	02-529-2	02-070-6	2
OZB1311	07H121P--	MAKI	5
2000-1532	CDC_3760-20	OZB1311	2
01-503-8	2000-1532	97-031N6	2
01-472-7	97-064N1	97-031N6	2
05H269-06HOS2001	01-503-8	97-031-6-6	2
06H045P-3	01-472-7	97-017N2-8	2
06H045P-6	01-472-7	97-017N2-8	2
06H033P-5	01-511-7	01-230-5	2
98-319N11	90-163P8N3-1	92-102P6N17-2	2
02-251-1	98-319N11	97-201N1-1	2
05H333-06HOS2002	01-284-2	01-472-7	2
1767-23	CDC_3760-20	OZB1311	2
06H386P-6	02-251-1	01-255-7	2
05H283-06HOS2001	01-472-7	01-230-5	2
06H032P-7	01-511-7	01-284-2	2
04H117P-05HO2005	97-031N6	99-151N5	2
06H034P-6	01-511-7	89-036N3-6	2
1608	CDC_3760-20	OZB1311	2
02-209-10	1608	98-188N20	2
07H167P003	02-209-10	02-016-9	2
89-036N9-10	CDC_3760-20	OZB1311	2
02-210-2	1608	99RS-2-3-9	2
02-381-4	97-341N1-6	89-036N9-10	2
06H379P-6	02-210-2	01-256-10	2
07H147P003	02-381-4	01-230-33	2
02-275-5	89-036N9-10	98-188N20	2
06H405P-3	02-275-5	01-256-10	2
S0-689	PS2928	02-546-4	9
S0-690	02-557-3	01-230-33	9
S0-691	05-562	PX-96-59-1-2	9
S0-692	03H107-04HO2030	03H267-04HO2006	7
08H016-10TGV2-4	03H107-04HO2030	03H267-04HO2006	3
S0-693	03H107-04HO2030	03H267-04HO2006	7
S0-694	05H225-06HOS2002	03H227P-04HO2002	7
S0-695	05H225-06HOS2002	03H227P-04HO2002	7
S0-719	01-600-1-2	03H267-04HO2006	6
S0-696	01-600-1-2	03H267-04HO2006	7
S0-697	01H256P-02HO2014-04HO5001	03H160-04HO2001	7
09HP076-10HO2-6-BO15-02	01H256P-02HO2014-04HO5001	03H160-04HO2001	7
S0-698	03H142P-04H2006	03H267-04HO2006	7
S0-699	03H142P-04H2006	03H267-04HO2006	7
S0-700	03H061-04HO2001	02-084-6	7
S0-701	03H267-04HO2009	02-164-2	7
S0-702	05H392-06HOS2005	03H267-04HO2006	7
S0-703	05H392-06HOS2005	03H267-04HO2006	7
S0-704	04H152P-05HO2001	03H267-04HO2006	7
09HP211-10HO2-12-BO15-03	04H152P-05HO2001	03H267-04HO2006	7
S0-705	05H130-06HOS2003	03H267-04HO2006	7
S0-706	07H024P--	03H267-04HO2006	7
S0-707	07H024P--	03H267-04HO2006	7
S0-708	07H097P--	03H267-04HO2006	7
S0-709	07H097P--	03H267-04HO2006	7
09HP310-10HO2-3-BO15-01	07H254P--	03H267-04HO2006	7
S0-720	07H380P--	03H267-04HO2006	6
S0-710	08H233	02H118P-03HO2009-06TGVP00	7
10HP104-11HO-18	03H460-04HO2008-06NAS001	03H267-04HO2006	2
S0-657	96H029P-05HO8003	OZP0805	5
S0-658	OZP0801	00P-116-1	5
S0-659	OZP0801	00P-116-1	5
S0-660	04H356P-05HO2004	OZP0805	5
S0-661	04H356P-05HO2004	OZP0805	5
S0-662	05H186-06HOS2001	OZP0805	5
S0-663	05H186-06HOS2001	OZP0805	5
S0-664	03H460-04HO2008-06NAS001	OZP0805	2
S0-665	OZP1004	OZP0805	5
S0-666	OZP1004	OZP0805	5
S0-667	OZP1004	OZP0805	5
S0-668	03H063-04HO2002-06NAS001	OZP0805	5
S0-669	03H305P-04H2016-06NAS001	03H063-04HO2002-06NAS001	5
S0-670	03H305P-04H2016-06NAS001	03H063-04HO2002-06NAS001	5
S0-671	03H305P-04H2016-06NAS001	03H063-04HO2002-06NAS001	5
S0-672	03H305P-04H2016-06NAS001	03H063-04HO2002-06NAS001	5
S0-673	03H305P-04H2016-06NAS001	03H063-04HO2002-06NAS001	5
S0-674	03H305P-04H2016-06NAS001	03H063-04HO2002-06NAS001	5
S0-675	04H376P-05HO2005	OZP1101	5
S0-676	04H376P-05HO2005	OZP1101	5
11HP518-12HO-5-15SA-01	0	0	5
S0-677	0	0	5
S0-678	0	0	5
S0-679	0	0	5
11HP518-12HO-5-15SA-07	0	0	5
S0-680	0	0	5
S0-681	0	0	5
S0-682	0	0	5
11HP518-12HO-5-15SA-20	0	0	5
S0-683	0	0	5
S0-684	0	0	5
S0-685	0	0	5
S0-686	0	0	5
S0-687	0	0	5
S0-688	0	0	5
S0-721	05H247-06HOS2005	OZP0903	5
S0-722	06H432P-3	OZP0903	5
S0-723	07H116P006	OZP0903	5
S0-724	07H116P006	OZP0903	5
S0-725	08H217-HO09-2	OZP0903	5
S0-726	08H217-HO09-2	OZP0903	5
14HO041P-101	PBA_GUNYAH	PBA_OURA	5
S0-727	05H247-06HOS2005	PBA_OURA	5
S0-728	05H247-06HOS2005	PBA_OURA	5
S0-729	08H089-HO09-6	PBA_OURA	5
S0-730	08H217-HO09-2	PBA_OURA	5
S0-731	08H217-HO09-2	PBA_OURA	5
S0-732	08H217-HO09-2	PBA_OURA	5
14HO167P-101	08H267-HO09-7	PBA_PEARL	5
S0-733	08H308-HO09-4	PBA_PEARL	5
S0-734	08H308-HO09-4	PBA_PEARL	5
14HO195P-103	PBA_PEARL	OZP1101	5
14HO195P-104	PBA_PEARL	OZP1101	5
S0-735	OZP1101	OZP1409	5
S0-736	OZP1101	OZP1409	5
S0-737	PBA_PEARL	S3-20	5
S0-738	PBA_PEARL	S3-20	5
S0-20	S3-19	PBA_GUNYAH	4
S0-591	OZP1302	PBA_GUNYAH	4
S0-592	OZP1302	PBA_GUNYAH	4
15-009-017	OZP1302	PBA_GUNYAH	4
S0-593	OZP1302	PBA_GUNYAH	4
S0-63	S3-18	PBA_GUNYAH	4
S0-64	S3-18	PBA_GUNYAH	4
S0-74	OZB1326	PBA_GUNYAH	4
15-011-003	OZB1326	PBA_GUNYAH	4
S0-594	OZP1407	PBA_GUNYAH	4
15-012-010	OZP1407	PBA_GUNYAH	4
S0-595	OZP1407	PBA_GUNYAH	4
15-012-016	OZP1407	PBA_GUNYAH	4
S0-596	OZP1407	PBA_GUNYAH	4
S0-597	OZP1407	PBA_GUNYAH	4
S0-113	OZP1406	PBA_GUNYAH	4
15-013-007	OZP1406	PBA_GUNYAH	4
S0-132	S3-134	PBA_GUNYAH	4
15-015-001	OZP1404	PBA_GUNYAH	4
S0-598	OZP1404	PBA_GUNYAH	4
S0-599	OZP1404	PBA_GUNYAH	4
S0-600	OZP1404	PBA_GUNYAH	4
S0-149	OZP1404	PBA_GUNYAH	4
S0-601	OZP1404	PBA_GUNYAH	4
S0-602	OZP1404	PBA_GUNYAH	4
S0-603	OZP1404	PBA_GUNYAH	4
S0-604	OZP1404	PBA_GUNYAH	4
S0-178	11HP128-12HO-15	PBA_GUNYAH	4
S0-179	11HP128-12HO-15	PBA_GUNYAH	4
S0-180	11HP128-12HO-15	PBA_GUNYAH	4
S0-208	11HP135-12HO-10	PBA_GUNYAH	4
S0-209	11HP135-12HO-10	PBA_GUNYAH	4
S0-210	11HP135-12HO-10	PBA_GUNYAH	4
S0-211	11HP135-12HO-10	PBA_GUNYAH	4
15-018-005	11HP236-12HO-2	PBA_GUNYAH	4
S0-235	11HP236-12HO-2	PBA_GUNYAH	4
S0-236	11HP236-12HO-2	PBA_GUNYAH	4
S0-605	OZP1302	PBA_OURA	4
S0-606	OZP1302	PBA_OURA	4
S0-280	OZP1302	PBA_OURA	4
15-028-018	OZP1302	PBA_OURA	4
S0-607	OZP1302	PBA_OURA	4
S0-608	OZP1407	PBA_OURA	4
S0-335	OZP1407	PBA_OURA	4
S0-609	OZP1407	PBA_OURA	4
S0-370	OZP1402	PBA_OURA	4
S0-371	OZP1402	PBA_OURA	4
S0-388	OZP1406	PBA_OURA	4
S0-610	07H116P006	PBA_OURA	4
S0-611	07H116P006	PBA_OURA	4
S0-612	07H116P006	PBA_OURA	4
S0-613	07H116P006	PBA_OURA	4
S0-439	07H097P007	PBA_OURA	4
S0-440	07H097P007	PBA_OURA	4
S0-441	07H097P007	PBA_OURA	4
S0-460	OZP1414	PBA_OURA	4
S0-614	S3-134	PBA_OURA	4
S0-615	S3-134	PBA_OURA	4
S0-616	S3-134	PBA_OURA	4
15-039-020	S3-134	PBA_OURA	4
S0-617	S3-134	PBA_OURA	4
S0-618	S3-134	PBA_OURA	4
S0-619	S3-134	PBA_OURA	4
S0-503	OZP1404	PBA_OURA	4
S0-504	OZP1404	PBA_OURA	4
S0-555	10HP006-11HO-5	PBA_OURA	4
S0-581	10HP007-11HO-7-W	PBA_OURA	4
S0-569	11HP039-12HO-1	PBA_OURA	4
S0-570	11HP039-12HO-1	PBA_OURA	4
15-045-008	11HP039-12HO-1	PBA_OURA	4
S0-571	11HP039-12HO-1	PBA_OURA	4
S0-620	11HP101-12HO-2	PBA_OURA	4
S0-621	11HP101-12HO-2	PBA_OURA	4
15-047-005	11HP101-12HO-2	PBA_OURA	4
S0-622	11HP101-12HO-2	PBA_OURA	4
S0-623	11HP101-12HO-2	PBA_OURA	4
S0-536	11HP101-12HO-2	PBA_OURA	4
S0-624	11HP101-12HO-2	PBA_OURA	4
S0-625	11HP101-12HO-2	PBA_OURA	4
S0-492	11HP135-12HO-10	PBA_OURA	4
S0-493	11HP135-12HO-10	PBA_OURA	4
S0-626	11HP282-12HO-3	PBA_OURA	4
S0-627	11HP282-12HO-3	PBA_OURA	4
S0-442	11HP282-12HO-3	PBA_OURA	4
S0-628	11HP282-12HO-3	PBA_OURA	4
S0-629	11HP282-12HO-3	PBA_OURA	4
S0-413	11HP298-12HO-4	PBA_OURA	4
S0-414	11HP298-12HO-4	PBA_OURA	4
S0-389	11HP518-12HO-5	PBA_OURA	4
S0-390	11HP518-12HO-5	PBA_OURA	4
S0-391	11HP518-12HO-5	PBA_OURA	4
S0-372	11HP519-12HO-9	PBA_OURA	4
S0-373	11HP519-12HO-9	PBA_OURA	4
S0-315	07H421P-09TGV-10	PBA_OURA	4
S0-237	PBA_GUNYAH	PBA_WHARTON	4
S0-238	PBA_GUNYAH	PBA_WHARTON	4
S0-239	PBA_GUNYAH	PBA_WHARTON	4
S0-181	OZP1001	PBA_WHARTON	4
S0-182	OZP1001	PBA_WHARTON	4
S0-183	OZP1001	PBA_WHARTON	4
15-066-013	OZP1302	PBA_WHARTON	4
S0-630	OZP1302	PBA_WHARTON	4
S0-114	S3-18	PBA_WHARTON	4
S0-631	OZB1326	PBA_WHARTON	4
S0-632	OZB1326	PBA_WHARTON	4
S0-633	OZB1326	PBA_WHARTON	4
S0-634	OZB1326	PBA_WHARTON	4
S0-75	OZP1407	PBA_WHARTON	4
S0-76	OZP1407	PBA_WHARTON	4
S0-77	OZP1407	PBA_WHARTON	4
S0-65	OZP1402	PBA_WHARTON	4
S0-66	OZP1402	PBA_WHARTON	4
S0-635	OZP1406	PBA_WHARTON	4
S0-636	OZP1406	PBA_WHARTON	4
S0-637	OZP1406	PBA_WHARTON	4
S0-638	OZP1406	PBA_WHARTON	4
S0-639	OZP1406	PBA_WHARTON	4
S0-640	OZP1406	PBA_WHARTON	4
S0-641	OZP1406	PBA_WHARTON	4
S0-642	OZP1406	PBA_WHARTON	4
S0-643	OZP1406	PBA_WHARTON	4
S0-644	OZP1406	PBA_WHARTON	4
S0-21	07H116P006	PBA_WHARTON	4
S0-22	07H116P006	PBA_WHARTON	4
S0-23	07H116P006	PBA_WHARTON	4
S0-24	07H116P006	PBA_WHARTON	4
S0-25	07H116P006	PBA_WHARTON	4
S0-9	OZP1403	PBA_WHARTON	4
S0-37	OZP1414	PBA_WHARTON	4
S0-645	OZP1409	PBA_WHARTON	4
S0-646	OZP1409	PBA_WHARTON	4
S0-647	OZP1409	PBA_WHARTON	4
S0-648	OZP1409	PBA_WHARTON	4
S0-91	OZP1404	PBA_WHARTON	4
S0-92	OZP1404	PBA_WHARTON	4
S0-93	OZP1404	PBA_WHARTON	4
15-080-011	10HP006-11HO-10-W	PBA_WHARTON	4
15-081-005	10HP006-11HO-5	PBA_WHARTON	4
S0-133	10HP007-11HO-7	PBA_WHARTON	4
S0-134	10HP007-11HO-7	PBA_WHARTON	4
S0-135	10HP007-11HO-7	PBA_WHARTON	4
S0-150	10HP007-11HO-7-W	PBA_WHARTON	4
S0-151	10HP007-11HO-7-W	PBA_WHARTON	4
S0-152	10HP007-11HO-7-W	PBA_WHARTON	4
S0-153	10HP007-11HO-7-W	PBA_WHARTON	4
S0-154	10HP007-11HO-7-W	PBA_WHARTON	4
S0-165	11HP039-12HO-1	PBA_WHARTON	4
S0-166	11HP039-12HO-1	PBA_WHARTON	4
S0-167	11HP039-12HO-1	PBA_WHARTON	4
S0-168	11HP039-12HO-1	PBA_WHARTON	4
S0-169	11HP039-12HO-1	PBA_WHARTON	4
S0-170	11HP039-12HO-1	PBA_WHARTON	4
S0-184	11HP101-12HO-2	PBA_WHARTON	4
S0-185	11HP101-12HO-2	PBA_WHARTON	4
S0-186	11HP101-12HO-2	PBA_WHARTON	4
S0-187	11HP101-12HO-2	PBA_WHARTON	4
S0-188	11HP101-12HO-2	PBA_WHARTON	4
S0-212	11HP128-12HO-15	PBA_WHARTON	4
S0-213	11HP128-12HO-15	PBA_WHARTON	4
S0-257	11HP236-12HO-2	PBA_WHARTON	4
S0-258	11HP236-12HO-2	PBA_WHARTON	4
S0-269	11HP282-12HO-3	PBA_WHARTON	4
S0-270	11HP282-12HO-3	PBA_WHARTON	4
S0-281	11HP298-12HO-4	PBA_WHARTON	4
S0-282	11HP298-12HO-4	PBA_WHARTON	4
S0-283	11HP298-12HO-4	PBA_WHARTON	4
S0-284	11HP298-12HO-4	PBA_WHARTON	4
S0-285	11HP298-12HO-4	PBA_WHARTON	4
S0-286	11HP298-12HO-4	PBA_WHARTON	4
S0-301	11HP518-12HO-5	PBA_WHARTON	4
S0-302	11HP518-12HO-5	PBA_WHARTON	4
S0-303	11HP518-12HO-5	PBA_WHARTON	4
15-092-007	11HP518-12HO-5	PBA_WHARTON	4
S0-304	11HP518-12HO-5	PBA_WHARTON	4
S0-316	11HP519-12HO-9	PBA_WHARTON	4
S0-317	11HP519-12HO-9	PBA_WHARTON	4
S0-318	11HP519-12HO-9	PBA_WHARTON	4
S0-319	11HP519-12HO-9	PBA_WHARTON	4
S0-320	11HP519-12HO-9	PBA_WHARTON	4
S0-321	11HP519-12HO-9	PBA_WHARTON	4
S0-322	11HP519-12HO-9	PBA_WHARTON	4
S0-323	11HP519-12HO-9	PBA_WHARTON	4
S0-324	11HP519-12HO-9	PBA_WHARTON	4
S0-336	08H427-HO09-6	PBA_WHARTON	4
15-094-003	08H427-HO09-6	PBA_WHARTON	4
S0-337	08H427-HO09-6	PBA_WHARTON	4
S0-338	08H427-HO09-6	PBA_WHARTON	4
S0-339	08H427-HO09-6	PBA_WHARTON	4
S0-350	07H421P-09TGV-10	PBA_WHARTON	4
S0-351	07H421P-09TGV-10	PBA_WHARTON	4
S0-352	07H421P-09TGV-10	PBA_WHARTON	4
S0-392	07H118P001	PBA_WHARTON	4
S0-393	07H118P001	PBA_WHARTON	4
S0-394	07H118P001	PBA_WHARTON	4
S0-395	07H118P001	PBA_WHARTON	4
S0-461	OZB1326	PBA_PEARL	4
15-107-005	OZB1326	PBA_PEARL	4
S0-473	OZP1407	PBA_PEARL	4
S0-494	OZP1402	PBA_PEARL	4
S0-495	OZP1402	PBA_PEARL	4
S0-496	OZP1402	PBA_PEARL	4
S0-505	OZP1406	PBA_PEARL	4
S0-506	OZP1406	PBA_PEARL	4
S0-507	OZP1406	PBA_PEARL	4
S0-508	OZP1406	PBA_PEARL	4
S0-582	10HP006-11HO-10-W	PBA_PEARL	4
S0-583	10HP006-11HO-5	PBA_PEARL	4
S0-556	10HP007-11HO-7-W	PBA_PEARL	4
S0-557	10HP007-11HO-7-W	PBA_PEARL	4
15-120-005	10HP007-11HO-7-W	PBA_PEARL	4
S0-558	10HP007-11HO-7-W	PBA_PEARL	4
S0-524	11HP091-12HO-4	PBA_PEARL	4
S0-525	11HP091-12HO-4	PBA_PEARL	4
S0-497	11HP128-12HO-15	PBA_PEARL	4
S0-287	11HP518-12HO-5	PBA_PEARL	4
S0-305	11HP519-12HO-9	PBA_PEARL	4
S0-306	11HP519-12HO-9	PBA_PEARL	4
S0-325	08H427-HO09-6	PBA_PEARL	4
S0-340	07H421P-09TGV-10	PBA_PEARL	4
15-132-013	07H421P-09TGV-10	PBA_PEARL	4
S0-341	07H421P-09TGV-10	PBA_PEARL	4
S0-353	08H485-HO09-2	PBA_PEARL	4
S0-415	07H036P003	06H408P-1	4
15-152-003	07H244P001	06H408P-1	4
S0-443	OZP1414	06H408P-1	4
S0-444	OZP1414	06H408P-1	4
S0-445	OZP1414	06H408P-1	4
S0-52	04H267P-05HO2008-08BO001	06H408P-1	4
S0-67	PBA_GUNYAH	S3-18	4
15-165-008	PBA_GUNYAH	S3-18	4
S0-78	PBA_WHARTON	S3-18	4
S0-79	PBA_WHARTON	S3-18	4
S0-80	PBA_WHARTON	S3-18	4
S0-81	PBA_WHARTON	S3-18	4
15-167-012	PBA_WHARTON	S3-18	4
15-168-007	PBA_PEARL	S3-18	4
S0-101	OZP1001	S3-18	4
S0-102	OZP1001	S3-18	4
S0-115	S3-19	S3-18	4
S0-116	S3-19	S3-18	4
S0-136	06H408P-1	S3-18	4
S0-137	06H408P-1	S3-18	4
S0-138	06H408P-1	S3-18	4
S0-155	OZP1302	S3-18	4
S0-189	OZP1407	S3-18	4
S0-190	OZP1407	S3-18	4
S0-191	OZP1407	S3-18	4
S0-192	OZP1407	S3-18	4
S0-193	OZP1407	S3-18	4
S0-214	OZP1402	S3-18	4
S0-215	OZP1402	S3-18	4
S0-216	OZP1402	S3-18	4
S0-217	OZP1402	S3-18	4
S0-240	OZP1406	S3-18	4
S0-241	OZP1406	S3-18	4
S0-242	OZP1406	S3-18	4
S0-117	07H116P006	S3-18	4
S0-118	07H116P006	S3-18	4
S0-119	07H116P006	S3-18	4
S0-120	07H116P006	S3-18	4
S0-121	07H116P006	S3-18	4
S0-94	OZP1403	S3-18	4
S0-95	OZP1403	S3-18	4
S0-96	OZP1403	S3-18	4
S0-97	OZP1403	S3-18	4
S0-82	07H097P007	S3-18	4
S0-83	07H097P007	S3-18	4
S0-84	07H097P007	S3-18	4
S0-68	OZP1414	S3-18	4
S0-53	OZP1409	S3-18	4
S0-54	OZP1409	S3-18	4
S0-27	OZP1404	S3-18	4
S0-28	OZP1404	S3-18	4
S0-29	OZP1404	S3-18	4
S0-30	OZP1404	S3-18	4
S0-11	10HP006-11HO-10-W	S3-18	4
S0-12	10HP006-11HO-10-W	S3-18	4
S0-10	10HP006-11HO-5	S3-18	4
S0-26	10HP007-11HO-7-W	S3-18	4
S0-38	11HP039-12HO-1	S3-18	4
S0-39	11HP039-12HO-1	S3-18	4
15-190-010	11HP039-12HO-1	S3-18	4
S0-40	11HP039-12HO-1	S3-18	4
S0-342	11HP091-12HO-4	S3-18	4
S0-343	11HP091-12HO-4	S3-18	4
S0-344	11HP091-12HO-4	S3-18	4
S0-326	11HP101-12HO-2	S3-18	4
S0-327	11HP101-12HO-2	S3-18	4
S0-328	11HP101-12HO-2	S3-18	4
S0-329	11HP101-12HO-2	S3-18	4
S0-288	11HP135-12HO-10	S3-18	4
S0-289	11HP135-12HO-10	S3-18	4
S0-290	11HP135-12HO-10	S3-18	4
S0-291	11HP135-12HO-10	S3-18	4
S0-271	11HP236-12HO-2	S3-18	4
S0-272	11HP236-12HO-2	S3-18	4
S0-273	11HP236-12HO-2	S3-18	4
S0-259	11HP282-12HO-3	S3-18	4
S0-260	11HP282-12HO-3	S3-18	4
S0-261	11HP282-12HO-3	S3-18	4
S0-262	11HP282-12HO-3	S3-18	4
S0-243	11HP298-12HO-4	S3-18	4
S0-244	11HP298-12HO-4	S3-18	4
S0-245	11HP298-12HO-4	S3-18	4
S0-246	11HP298-12HO-4	S3-18	4
S0-218	11HP518-12HO-5	S3-18	4
S0-219	11HP518-12HO-5	S3-18	4
S0-220	11HP518-12HO-5	S3-18	4
S0-221	11HP518-12HO-5	S3-18	4
S0-194	11HP519-12HO-9	S3-18	4
S0-195	11HP519-12HO-9	S3-18	4
S0-196	11HP519-12HO-9	S3-18	4
S0-197	11HP519-12HO-9	S3-18	4
S0-198	11HP519-12HO-9	S3-18	4
S0-171	08H427-HO09-6	S3-18	4
S0-172	08H427-HO09-6	S3-18	4
S0-156	07H421P-09TGV-10	S3-18	4
S0-157	07H421P-09TGV-10	S3-18	4
S0-139	08H485-HO09-2	S3-18	4
S0-537	07H118P001	S3-18	4
S0-538	07H118P001	S3-18	4
S0-539	07H118P001	S3-18	4
S0-540	07H118P001	S3-18	4
S0-541	07H118P001	S3-18	4
S0-542	07H118P001	S3-18	4
S0-509	PBA_GUNYAH	OZP1402	4
15-205-003	PBA_GUNYAH	OZP1402	4
S0-510	PBA_GUNYAH	OZP1402	4
S0-511	PBA_GUNYAH	OZP1402	4
S0-512	PBA_GUNYAH	OZP1402	4
S0-513	PBA_GUNYAH	OZP1402	4
S0-498	PBA_OURA	OZP1402	4
S0-499	PBA_OURA	OZP1402	4
S0-500	PBA_OURA	OZP1402	4
S0-474	PBA_WHARTON	OZP1402	4
S0-446	OZP1001	OZP1402	4
S0-447	OZP1001	OZP1402	4
S0-448	OZP1001	OZP1402	4
S0-430	06H408P-1	OZP1402	4
S0-431	06H408P-1	OZP1402	4
S0-432	06H408P-1	OZP1402	4
S0-433	06H408P-1	OZP1402	4
S0-416	S3-18	OZP1402	4
S0-417	S3-18	OZP1402	4
S0-418	S3-18	OZP1402	4
S0-396	07H116P006	OZP1402	4
S0-397	07H116P006	OZP1402	4
15-212-005	07H116P006	OZP1402	4
S0-398	07H116P006	OZP1402	4
S0-399	07H116P006	OZP1402	4
S0-400	07H116P006	OZP1402	4
S0-401	07H116P006	OZP1402	4
S0-374	07H244P001	OZP1402	4
15-214-001	07H097P007	OZP1402	4
S0-354	07H097P007	OZP1402	4
S0-355	07H097P007	OZP1402	4
S0-475	OZP1409	OZP1402	4
S0-476	OZP1409	OZP1402	4
S0-477	OZP1409	OZP1402	4
S0-478	OZP1409	OZP1402	4
S0-479	OZP1409	OZP1402	4
S0-480	OZP1409	OZP1402	4
S0-501	S3-134	OZP1402	4
S0-526	10HP007-11HO-7	OZP1402	4
S0-543	11HP128-12HO-15	OZP1402	4
S0-559	11HP519-12HO-9	OZP1402	4
S0-560	11HP519-12HO-9	OZP1402	4
S0-561	11HP519-12HO-9	OZP1402	4
S0-562	11HP519-12HO-9	OZP1402	4
15-222-010	11HP519-12HO-9	OZP1402	4
S0-574	08H427-HO09-6	OZP1402	4
S0-575	08H427-HO09-6	OZP1402	4
S0-576	08H427-HO09-6	OZP1402	4
S0-577	08H427-HO09-6	OZP1402	4
15-224-003	07H421P-09TGV-10	OZP1402	4
S0-586	07H421P-09TGV-10	OZP1402	4
S0-584	08H485-HO09-2	OZP1402	4
S0-585	08H485-HO09-2	OZP1402	4
S0-572	07H118P001	OZP1402	4
S0-573	07H118P001	OZP1402	4
S0-274	PBA_PERCY	07H244P001	4
S0-275	PBA_PERCY	07H244P001	4
S0-307	06H408P-1	07H244P001	4
S0-330	07H036P003	07H244P001	4
S0-331	07H036P003	07H244P001	4
S0-345	OZP1414	07H244P001	4
S0-346	OZP1414	07H244P001	4
S0-356	04H267P-05HO2008-08BO001	07H244P001	4
S0-357	04H267P-05HO2008-08BO001	07H244P001	4
S0-402	07H130P007	07H244P001	4
S0-403	07H130P007	07H244P001	4
S0-449	PBA_GUNYAH	07H116P001	4
S0-450	PBA_GUNYAH	07H116P001	4
S0-55	PBA_OURA	07H116P001	4
S0-69	PBA_WHARTON	07H116P001	4
S0-85	PBA_PEARL	07H116P001	4
S0-86	PBA_PEARL	07H116P001	4
15-240-010	PBA_PEARL	07H116P001	4
S0-199	07H244P001	07H116P001	4
S0-222	07H097P007	07H116P001	4
S0-247	OZP1414	07H116P001	4
15-251-001	OZP1409	07H116P001	4
S0-122	OZP1409	07H116P001	4
S0-103	S3-134	07H116P001	4
S0-104	S3-134	07H116P001	4
S0-105	S3-134	07H116P001	4
S0-98	10HP006-11HO-10-W	07H116P001	4
S0-99	10HP006-11HO-10-W	07H116P001	4
S0-87	10HP006-11HO-5	07H116P001	4
S0-88	10HP006-11HO-5	07H116P001	4
S0-70	10HP007-11HO-7	07H116P001	4
S0-56	10HP007-11HO-7-W	07H116P001	4
S0-57	10HP007-11HO-7-W	07H116P001	4
S0-42	11HP039-12HO-1	07H116P001	4
S0-43	11HP039-12HO-1	07H116P001	4
S0-44	11HP039-12HO-1	07H116P001	4
S0-32	11HP091-12HO-4	07H116P001	4
S0-33	11HP091-12HO-4	07H116P001	4
S0-16	08H427-HO09-6	07H116P001	4
S0-17	08H427-HO09-6	07H116P001	4
S0-13	07H421P-09TGV-10	07H116P001	4
S0-14	07H421P-09TGV-10	07H116P001	4
S0-15	07H421P-09TGV-10	07H116P001	4
S0-31	08H485-HO09-2	07H116P001	4
S0-41	07H118P001	07H116P001	4
S0-140	02-374-1-22	07H116P001	4
S0-223	04H356P-05HO2004	OZP1414	4
S0-224	04H356P-05HO2004	OZP1414	4
S0-225	04H356P-05HO2004	OZP1414	4
S0-248	S3-19	OZP1414	4
S0-263	06H216P-15	OZP1414	4
S0-264	06H216P-15	OZP1414	4
S0-292	S3-18	OZP1414	4
S0-293	S3-18	OZP1414	4
S0-332	OZP1406	OZP1414	4
S0-333	OZP1406	OZP1414	4
S0-358	OZP1403	OZP1414	4
S0-359	OZP1403	OZP1414	4
S0-375	07H097P007	OZP1414	4
15-278-002	10HP006-11HO-10-W	OZP1414	4
S0-404	10HP006-11HO-10-W	OZP1414	4
S0-405	10HP006-11HO-10-W	OZP1414	4
S0-419	10HP006-11HO-5	OZP1414	4
S0-434	10HP007-11HO-7	OZP1414	4
S0-451	10HP007-11HO-7-W	OZP1414	4
S0-452	10HP007-11HO-7-W	OZP1414	4
S0-453	10HP007-11HO-7-W	OZP1414	4
S0-462	11HP039-12HO-1	OZP1414	4
S0-463	11HP039-12HO-1	OZP1414	4
S0-464	11HP039-12HO-1	OZP1414	4
S0-481	11HP091-12HO-4	OZP1414	4
S0-482	11HP091-12HO-4	OZP1414	4
S0-483	11HP091-12HO-4	OZP1414	4
S0-514	11HP236-12HO-2	OZP1414	4
S0-515	11HP236-12HO-2	OZP1414	4
S0-516	11HP236-12HO-2	OZP1414	4
S0-527	11HP282-12HO-3	OZP1414	4
S0-528	11HP282-12HO-3	OZP1414	4
S0-544	11HP298-12HO-4	OZP1414	4
S0-545	11HP298-12HO-4	OZP1414	4
15-287-008	11HP298-12HO-4	OZP1414	4
S0-563	11HP518-12HO-5	OZP1414	4
S0-587	08H485-HO09-2	OZP1414	4
S0-588	PBA_WHARTON	OZP1409	4
S0-589	PBA_WHARTON	OZP1409	4
S0-590	PBA_WHARTON	OZP1409	4
S0-578	S3-19	OZP1409	4
S0-579	S3-19	OZP1409	4
S0-580	S3-19	OZP1409	4
15-299-004	S3-18	OZP1409	4
S0-564	S3-18	OZP1409	4
S0-565	S3-18	OZP1409	4
S0-566	S3-18	OZP1409	4
S0-567	S3-18	OZP1409	4
S0-568	S3-18	OZP1409	4
S0-546	OZP1402	OZP1409	4
S0-547	OZP1402	OZP1409	4
15-300-008	OZP1402	OZP1409	4
15-300-010	OZP1402	OZP1409	4
S0-529	OZP1406	OZP1409	4
S0-530	OZP1406	OZP1409	4
S0-531	OZP1406	OZP1409	4
S0-532	OZP1406	OZP1409	4
S0-533	OZP1406	OZP1409	4
S0-534	OZP1406	OZP1409	4
S0-535	OZP1406	OZP1409	4
S0-517	07H116P006	OZP1409	4
S0-518	07H116P006	OZP1409	4
S0-519	07H116P006	OZP1409	4
S0-520	07H116P006	OZP1409	4
S0-521	07H116P006	OZP1409	4
S0-502	07H244P001	OZP1409	4
S0-484	OZP1403	OZP1409	4
S0-485	OZP1403	OZP1409	4
15-304-006	OZP1403	OZP1409	4
S0-486	OZP1403	OZP1409	4
S0-487	OZP1403	OZP1409	4
S0-488	OZP1403	OZP1409	4
S0-489	OZP1403	OZP1409	4
S0-465	07H097P007	OZP1409	4
S0-466	07H097P007	OZP1409	4
S0-467	07H097P007	OZP1409	4
S0-468	07H097P007	OZP1409	4
S0-469	07H097P007	OZP1409	4
S0-470	07H097P007	OZP1409	4
S0-454	OZP1414	OZP1409	4
S0-455	OZP1414	OZP1409	4
S0-456	OZP1414	OZP1409	4
S0-457	OZP1414	OZP1409	4
S0-435	S3-134	OZP1409	4
S0-436	S3-134	OZP1409	4
S0-437	S3-134	OZP1409	4
S0-420	10HP007-11HO-7	OZP1409	4
S0-421	10HP007-11HO-7	OZP1409	4
S0-422	10HP007-11HO-7	OZP1409	4
S0-423	10HP007-11HO-7	OZP1409	4
S0-424	10HP007-11HO-7	OZP1409	4
S0-425	10HP007-11HO-7	OZP1409	4
S0-426	10HP007-11HO-7	OZP1409	4
S0-427	10HP007-11HO-7	OZP1409	4
S0-406	10HP007-11HO-7-W	OZP1409	4
S0-407	10HP007-11HO-7-W	OZP1409	4
S0-408	10HP007-11HO-7-W	OZP1409	4
S0-409	10HP007-11HO-7-W	OZP1409	4
15-310-001	11HP039-12HO-1	OZP1409	4
S0-376	11HP039-12HO-1	OZP1409	4
S0-377	11HP039-12HO-1	OZP1409	4
S0-378	11HP039-12HO-1	OZP1409	4
S0-379	11HP039-12HO-1	OZP1409	4
S0-380	11HP039-12HO-1	OZP1409	4
S0-381	11HP039-12HO-1	OZP1409	4
S0-382	11HP039-12HO-1	OZP1409	4
15-310-014	11HP039-12HO-1	OZP1409	4
S0-360	11HP091-12HO-4	OZP1409	4
15-311-002	11HP091-12HO-4	OZP1409	4
S0-361	11HP091-12HO-4	OZP1409	4
S0-362	11HP091-12HO-4	OZP1409	4
S0-363	11HP091-12HO-4	OZP1409	4
S0-364	11HP091-12HO-4	OZP1409	4
S0-365	11HP091-12HO-4	OZP1409	4
S0-366	11HP091-12HO-4	OZP1409	4
S0-367	11HP091-12HO-4	OZP1409	4
S0-368	11HP091-12HO-4	OZP1409	4
S0-347	11HP101-12HO-2	OZP1409	4
15-312-006	11HP101-12HO-2	OZP1409	4
15-312-011	11HP101-12HO-2	OZP1409	4
S0-348	11HP101-12HO-2	OZP1409	4
S0-308	11HP135-12HO-10	OZP1409	4
S0-309	11HP135-12HO-10	OZP1409	4
S0-294	11HP236-12HO-2	OZP1409	4
S0-276	08H485-HO09-2	OZP1409	4
S0-265	04H356P-05HO2004	04H267P-05HO2008-08BO001	4
S0-266	04H356P-05HO2004	04H267P-05HO2008-08BO001	4
S0-267	04H356P-05HO2004	04H267P-05HO2008-08BO001	4
15-317-008	04H356P-05HO2004	04H267P-05HO2008-08BO001	4
S0-268	04H356P-05HO2004	04H267P-05HO2008-08BO001	4
S0-249	PBA_PERCY	04H267P-05HO2008-08BO001	4
S0-250	PBA_PERCY	04H267P-05HO2008-08BO001	4
S0-251	PBA_PERCY	04H267P-05HO2008-08BO001	4
S0-252	PBA_PERCY	04H267P-05HO2008-08BO001	4
S0-226	06H216P-15	04H267P-05HO2008-08BO001	4
S0-227	06H216P-15	04H267P-05HO2008-08BO001	4
S0-228	06H216P-15	04H267P-05HO2008-08BO001	4
S0-229	06H216P-15	04H267P-05HO2008-08BO001	4
S0-200	06H408P-1	04H267P-05HO2008-08BO001	4
S0-201	06H408P-1	04H267P-05HO2008-08BO001	4
S0-202	06H408P-1	04H267P-05HO2008-08BO001	4
S0-203	06H408P-1	04H267P-05HO2008-08BO001	4
S0-204	06H408P-1	04H267P-05HO2008-08BO001	4
S0-205	06H408P-1	04H267P-05HO2008-08BO001	4
S0-173	07H036P003	04H267P-05HO2008-08BO001	4
S0-174	07H036P003	04H267P-05HO2008-08BO001	4
S0-175	07H036P003	04H267P-05HO2008-08BO001	4
S0-158	07H244P001	04H267P-05HO2008-08BO001	4
S0-141	OZP1414	04H267P-05HO2008-08BO001	4
S0-142	OZP1414	04H267P-05HO2008-08BO001	4
S0-123	07H130P007	04H267P-05HO2008-08BO001	4
S0-124	07H130P007	04H267P-05HO2008-08BO001	4
S0-125	07H130P007	04H267P-05HO2008-08BO001	4
S0-126	07H130P007	04H267P-05HO2008-08BO001	4
S0-127	07H130P007	04H267P-05HO2008-08BO001	4
S0-106	07H376P003	04H267P-05HO2008-08BO001	4
S0-107	07H376P003	04H267P-05HO2008-08BO001	4
S0-108	07H376P003	04H267P-05HO2008-08BO001	4
S0-89	PBA_WHARTON	10HP007-11HO-7-W	4
S0-90	PBA_WHARTON	10HP007-11HO-7-W	4
S0-71	PBA_PEARL	10HP007-11HO-7-W	4
15-328-011	PBA_PEARL	10HP007-11HO-7-W	4
S0-45	06H408P-1	10HP007-11HO-7-W	4
S0-46	06H408P-1	10HP007-11HO-7-W	4
S0-47	06H408P-1	10HP007-11HO-7-W	4
S0-48	06H408P-1	10HP007-11HO-7-W	4
S0-49	06H408P-1	10HP007-11HO-7-W	4
15-331-013	06H408P-1	10HP007-11HO-7-W	4
S0-34	S3-18	10HP007-11HO-7-W	4
15-332-008	S3-18	10HP007-11HO-7-W	4
S0-35	S3-18	10HP007-11HO-7-W	4
S0-18	OZP1407	10HP007-11HO-7-W	4
S0-19	OZP1407	10HP007-11HO-7-W	4
S0-36	OZP1406	10HP007-11HO-7-W	4
15-335-010	OZP1406	10HP007-11HO-7-W	4
S0-50	OZP1403	10HP007-11HO-7-W	4
S0-51	OZP1403	10HP007-11HO-7-W	4
S0-58	OZP1404	10HP007-11HO-7-W	4
S0-59	OZP1404	10HP007-11HO-7-W	4
S0-60	OZP1404	10HP007-11HO-7-W	4
S0-61	OZP1404	10HP007-11HO-7-W	4
S0-62	OZP1404	10HP007-11HO-7-W	4
S0-72	10HP006-11HO-10-W	10HP007-11HO-7-W	4
S0-73	10HP006-11HO-10-W	10HP007-11HO-7-W	4
S0-100	10HP007-11HO-7	10HP007-11HO-7-W	4
S0-109	08H427-HO09-6	10HP007-11HO-7-W	4
S0-128	08H485-HO09-2	10HP007-11HO-7-W	4
15-342-012	08H485-HO09-2	10HP007-11HO-7-W	4
S0-129	08H485-HO09-2	10HP007-11HO-7-W	4
S0-159	06H408P-1	11HP091-12HO-4	4
S0-160	06H408P-1	11HP091-12HO-4	4
S0-161	06H408P-1	11HP091-12HO-4	4
S0-162	06H408P-1	11HP091-12HO-4	4
S0-176	S3-18	11HP091-12HO-4	4
S0-177	S3-18	11HP091-12HO-4	4
S0-206	OZP1407	11HP091-12HO-4	4
S0-207	OZP1407	11HP091-12HO-4	4
S0-230	OZP1403	11HP091-12HO-4	4
S0-231	OZP1403	11HP091-12HO-4	4
S0-232	OZP1403	11HP091-12HO-4	4
S0-253	OZP1414	11HP091-12HO-4	4
S0-254	OZP1414	11HP091-12HO-4	4
S0-277	11HP039-12HO-1	11HP091-12HO-4	4
S0-278	11HP039-12HO-1	11HP091-12HO-4	4
S0-295	11HP101-12HO-2	11HP091-12HO-4	4
S0-296	11HP101-12HO-2	11HP091-12HO-4	4
S0-297	11HP101-12HO-2	11HP091-12HO-4	4
S0-310	11HP128-12HO-15	11HP091-12HO-4	4
S0-311	11HP128-12HO-15	11HP091-12HO-4	4
S0-312	11HP128-12HO-15	11HP091-12HO-4	4
15-354-001	11HP135-12HO-10	11HP091-12HO-4	4
S0-334	11HP135-12HO-10	11HP091-12HO-4	4
S0-349	11HP236-12HO-2	11HP091-12HO-4	4
S0-649	07H421P-09TGV-10	11HP091-12HO-4	4
S0-650	07H421P-09TGV-10	11HP091-12HO-4	4
S0-651	07H421P-09TGV-10	11HP091-12HO-4	4
15-356-021	07H421P-09TGV-10	11HP091-12HO-4	4
S0-652	07H421P-09TGV-10	11HP091-12HO-4	4
S0-653	07H421P-09TGV-10	11HP091-12HO-4	4
S0-654	07H421P-09TGV-10	11HP091-12HO-4	4
S0-428	PBA_OURA	07H167P003	4
S0-471	OZP1001	07H167P003	4
S0-472	OZP1001	07H167P003	4
S0-490	S3-19	07H167P003	4
15-364-005	06H408P-1	07H167P003	4
S0-522	OZP1302	07H167P003	4
S0-523	OZP1302	07H167P003	4
S0-548	OZB1326	07H167P003	4
S0-549	OZB1326	07H167P003	4
S0-550	OZB1326	07H167P003	4
15-367-007	OZB1326	07H167P003	4
S0-551	OZB1326	07H167P003	4
S0-552	OZB1326	07H167P003	4
S0-553	OZB1326	07H167P003	4
S0-554	OZP1403	07H167P003	4
S0-655	S3-134	07H167P003	4
S0-656	S3-134	07H167P003	4
S0-491	S3-134	07H167P003	4
S0-458	OZP1404	07H167P003	4
S0-459	OZP1404	07H167P003	4
S0-438	10HP006-11HO-10-W	07H167P003	4
S0-429	10HP006-11HO-5	07H167P003	4
S0-410	10HP007-11HO-7	07H167P003	4
S0-411	10HP007-11HO-7	07H167P003	4
S0-412	10HP007-11HO-7	07H167P003	4
S0-383	10HP007-11HO-7-W	07H167P003	4
S0-384	10HP007-11HO-7-W	07H167P003	4
S0-385	10HP007-11HO-7-W	07H167P003	4
S0-386	10HP007-11HO-7-W	07H167P003	4
S0-387	10HP007-11HO-7-W	07H167P003	4
S0-369	11HP039-12HO-1	07H167P003	4
S0-313	11HP128-12HO-15	07H167P003	4
S0-314	11HP128-12HO-15	07H167P003	4
S0-298	11HP135-12HO-10	07H167P003	4
S0-299	11HP135-12HO-10	07H167P003	4
S0-300	11HP135-12HO-10	07H167P003	4
S0-279	11HP236-12HO-2	07H167P003	4
S0-255	11HP298-12HO-4	07H167P003	4
S0-256	11HP298-12HO-4	07H167P003	4
S0-233	11HP518-12HO-5	07H167P003	4
S0-234	11HP518-12HO-5	07H167P003	4
S0-163	07H421P-09TGV-10	07H167P003	4
S0-164	07H421P-09TGV-10	07H167P003	4
S0-143	08H485-HO09-2	07H167P003	4
S0-144	08H485-HO09-2	07H167P003	4
S0-145	08H485-HO09-2	07H167P003	4
S0-146	08H485-HO09-2	07H167P003	4
S0-147	08H485-HO09-2	07H167P003	4
S0-148	08H485-HO09-2	07H167P003	4
S0-130	07H118P001	07H167P003	4
S0-131	07H118P001	07H167P003	4
S0-110	02-374-1-22	07H167P003	4
S0-111	02-374-1-22	07H167P003	4
S0-112	02-374-1-22	07H167P003	4
86-55PN32-11	0	0	5
97-033N1/YARRUM	PSL3	89-200P8N8-2-10	5
ALMA/SA310//86-55PN10-1-4	ALMA/SA310	86-55PN10-1-4	5
S0-711	97-306N1	96-286N1-14	5
S0-712	97-306N1	96-286N1-14	5
S0-713	99-063N23	97-031N6	5
S0-714	99-063N23	97-031N6	5
S0-715	99-063N23	97-031N6	5
S0-716	02-371-2	PSL4-RRSEL-1	5
S0-717	04H159P-05HO2004	04H306P-05HO2011	5
S0-718	01-256-14	02H016P-03HO2004-06TGVP00	5
S3-13	03H160-04HO2001	02-084-6	5
S3-12	07H097P--	03H267-04HO2006	5
S3-11	04H293P-05HO2008	03H267-04HO2006	5
S3-10	05H247-06HOS2005	02-084-5	5
S3-9	05H128-06HOS2004	04H264P-05HO2012	5
OZP1708	04H057P-05HO2003	04H264P-05HO2012	5
07-121	02-529-2	02-070-6	2
07H099P005	02-084-5	02-546-4	2
07H278P002	03H146P-04HO2010	02-016-4	2
S1-8	PBA_WHARTON	OZP1208	2
S1-9	04H150P-05HO2007	OZP0903	2
S1-10	04H150P-05HO2007	OZP0903	4
S1-11	04H150P-05HO2007	OZP0903	4
S1-12	04H150P-05HO2007	OZP0903	4
S1-13	04H150P-05HO2007	OZP0903	4
13HO006P-14HOSN-3-004	04H150P-05HO2007	OZP0903	4
S1-14	04H150P-05HO2007	OZP0903	4
S1-15	04H150P-05HO2007	PBA_WHARTON	2
S1-16	04H150P-05HO2007	PBA_BUTLER	4
S1-17	04H150P-05HO2007	PBA_BUTLER	4
S1-18	04H150P-05HO2007	PBA_BUTLER	4
S1-19	OZP1206	PBA_WHARTON	2
S1-20	OZP1001	PBA_BUTLER	4
13HO020P-14HOSN-1-004	OZP1001	PBA_BUTLER	4
S1-21	OZP1001	PBA_BUTLER	4
S1-22	OZP1001	PBA_BUTLER	4
S1-23	OZP1001	PBA_BUTLER	4
S1-24	OZP1001	PBA_BUTLER	4
S1-25	OZP1001	PBA_BUTLER	4
S1-26	OZP1001	OZP1208	2
S1-27	06H445P-5	PBA_WHARTON	4
S1-28	05H371-06HOS2003	PBA_BUTLER	2
S1-29	05H400-06HOS2005	PBA_BUTLER	4
13HO050P-14HOSN-3-004	05H400-06HOS2005	PBA_BUTLER	4
S1-30	05H400-06HOS2005	PBA_BUTLER	4
S1-31	05H400-06HOS2005	PBA_BUTLER	4
S1-32	05H400-06HOS2005	PBA_BUTLER	4
S1-33	05H400-06HOS2005	OZP1208	4
S1-34	05H400-06HOS2005	OZP1208	4
S1-35	05H400-06HOS2005	OZP1208	4
S1-36	05H400-06HOS2005	OZP1208	4
S1-37	PBA_BUTLER	OZP0903	2
S1-38	PBA_BUTLER	PBA_WHARTON	2
S1-39	PBA_BUTLER	PBA_WHARTON	2
13HO056P-202	OZP1205	PBA_WHARTON	2
S1-40	OZP1205	PBA_WHARTON	2
13HO058P-202	OZP1203	PBA_WHARTON	2
13HO062P-14HOSN-1-002	04H349P-05HO2005	OZP1208	4
S1-41	04H349P-05HO2005	OZP1208	4
13HO066P-202	05H334-06HOS2003	PBA_WHARTON	2
S1-42	05H334-06HOS2003	PBA_BUTLER	2
S1-43	06H413P-3	OZP1208	2
S1-44	06H204P-3	PBA_WHARTON	2
S1-45	06H379P-6	OZP1201	4
13HO092P-14HOSN-3-002	06H379P-6	OZP1201	4
S1-46	06H379P-6	OZP1201	4
S1-47	06H379P-6	OZP1201	4
S1-48	06H379P-6	OZP1202	2
S1-49	06H379P-6	OZP1202	4
S1-50	06H379P-6	OZP1202	4
S1-51	06H379P-6	OZP1208	4
S1-52	06H459P-1	OZP1208	2
S1-53	OZP1202	OZP1208	4
S1-54	04H341P-05HO2010	PBA_OURA	2
S1-55	05H264-06HOS2004	OZP1208	4
S1-56	05H264-06HOS2004	OZP1208	4
S1-57	OZP1208	OZP0903	2
S1-58	OZP1208	PBA_WHARTON	4
S1-59	OZP1208	PBA_WHARTON	4
13HO128P-14HOSN-3-007	OZP1208	PBA_WHARTON	4
S1-60	05H347-06HOS2005	PBA_BUTLER	4
13HO133P-14HOSN-4-001	05H347-06HOS2005	PBA_BUTLER	4
S1-61	05H347-06HOS2005	OZP1208	4
S1-62	05H347-06HOS2005	OZP1208	4
13HO140P-14HOSN-2-002	05H161P-1	PBA_BUTLER	4
S1-63	05H161P-1	PBA_BUTLER	4
S1-64	05H161P-1	OZP1208	2
S1-65	05H278-06HOS2003	PBA_WHARTON	2
13HO152P-101	04H150P-05HO2006	OZP0903	2
S1-66	04H150P-05HO2006	OZP0903	2
S1-67	04H150P-05HO2006	OZP1208	4
13HO155P-14HOSN-2-003	04H150P-05HO2006	OZP1208	4
S1-68	04H150P-05HO2006	OZP1208	4
S1-69	04H150P-05HO2006	OZP1208	4
13HO166P-14HOSN-2-002	06H033P-6	PBA_BUTLER	4
S1-70	06H033P-6	PBA_BUTLER	4
S1-71	06H033P-6	OZP1208	4
S1-72	06H033P-6	OZP1208	4
S1-73	06H033P-6	OZP1208	4
S1-74	06H036P-2	PBA_BUTLER	2
S1-75	06H061P-4	OZP1208	4
13HO186P-14HOSN-7-002	06H061P-4	OZP1208	4
S1-76	06H093P-6	OZP0903	2
S1-77	06H093P-6	PBA_WHARTON	2
13HO194P-14HO-6	06H093P-6	OZP1208	2
S1-78	06H097P-9	PBA_WHARTON	2
S1-79	06H168P-5	PBA_WHARTON	2
S1-80	06H213P-14	PBA_BUTLER	2
S1-81	06H213P-6	OZP0903	2
13HO214P-14HO-3	06H213P-6	OZP1208	2
S1-82	06H246P-4	PBA_PEARL	2
S1-83	06H246P-4	OZP1202	4
S1-84	06H247P-8	OZP1208	4
S1-85	06H254P-2	PBA_BUTLER	2
13HO232P-203	06H266P-7	PBA_WHARTON	2
S1-86	06H310P-8	OZP0903	2
S1-87	06H310P-8	PBA_BUTLER	2
S1-88	06H310P-8	PBA_BUTLER	2
S1-89	06H310P-8	PBA_BUTLER	4
S1-90	06H310P-8	PBA_BUTLER	4
S1-91	06H310P-8	PBA_BUTLER	4
S1-92	06H310P-8	PBA_BUTLER	4
S1-93	06H357P-2	PBA_BUTLER	4
13HO242P-14HOSN-4-003	06H357P-2	PBA_BUTLER	4
S1-94	06H357P-2	PBA_BUTLER	4
S1-95	06H362P-1	OZP0903	2
S1-96	06H362P-1	OZP0903	2
S1-97	06H362P-1	PBA_WHARTON	2
S1-98	06H362P-1	PBA_WHARTON	2
S1-99	06H362P-1	PBA_BUTLER	4
13HO246P-14HOSN-2-002	06H362P-1	PBA_BUTLER	4
S1-100	06H408P-1	OZP1208	2
S1-101	07H144P006	PBA_WHARTON	2
S1-102	07H144P006	OZP1208	4
S1-103	04H341P-05HO2010-9	PBA_WHARTON	2
S1-104	06H243P-08TGV005	OZP1208	4
S1-105	06H243P-08TGV005	OZP1208	4
S1-106	06H364P-12	PBA_WHARTON	2
13HO310P-14HO-2	06H364P-12	PBA_BUTLER	2
S1-107	06H364P-12	OZP1208	2
S1-108	07H015P005	OZP1302	2
13HO330P-14HO-8	07H033P006	PBA_BUTLER	2
S1-109	07H034P008	PBA_BUTLER	2
13HO344P-14HO-7	07H036P007	PBA_BUTLER	2
13HO345P-14HOSN-3-001	07H036P007	OZP1208	4
S1-110	07H094P002	PBA_WHARTON	2
S1-111	07H094P002	OZP1208	4
13HO364P-14HO-6	07H102P003	PBA_BUTLER	2
13HO365P-14HO-2	07H102P003	OZP1208	2
13HO368P-14HOSN-6-003	07H105P003	PBA_BUTLER	4
13HO378P-14HO-9	07H115P004	OZP1202	2
S1-112	07H115P004	OZP1302	2
13HO386P-14HO-1	07H116P006	OZP1201	2
13HO386P-14HO-8	07H116P006	OZP1201	2
13HO394P-14HO-2	07H144P008	PBA_BUTLER	2
13HO395P-14HO-6	07H144P008	OZP1208	2
13HO397P-14HOSN-5-003	07H147P003	OZP1208	4
13HO397P-14HOSN-7-004	07H147P003	OZP1208	4
S1-113	07H190P004	OZP1208	2
13HO408P-14HO-6	07H194P002	PBA_BUTLER	2
S1-114	07H194P002	OZP1208	2
13HO411P-14HO-2	07H203P001	OZP1208	2
13HO414P-14HO-3	07H208P007	PBA_BUTLER	2
13HO419P-14HO-2	07H210P001	OZP1208	2
S1-115	07H210P001	OZP1208	2
13HO422P-14HO-1	07H218P001	PBA_BUTLER	2
S1-116	07H226P001	PBA_BUTLER	2
S1-117	07H226P006	OZP1208	2
S1-118	07H249P007	PBA_BUTLER	2
S1-119	07H259P007	PBA_BUTLER	4
13HO453P-14HOSN-5-002	07H259P007	PBA_BUTLER	4
S1-120	07H259P007	PBA_BUTLER	4
S1-121	07H268P007	OZP1208	2
13HO472P-14HO-4	07H469P001	PBA_WHARTON	2
S1-122	07H469P001	PBA_WHARTON	2
S1-123	07H469P001	OZP1208	2
S1-124	OZP1208	OZP0903	2
14HO008P-005	OZP1208	OZP0903	2
S1-125	08H120-HO09-7	OZP0903	2
S1-126	OZP1302	OZP0903	2
S1-127	OZP1302	OZP0903	2
S1-128	OZP1409	OZP0903	2
S1-129	OZP1409	OZP0903	2
S1-130	OZP1411	OZP0903	2
S1-131	08H013-HO09-5	OZP0903	2
14HO020P-003	08H013-HO09-5	OZP0903	2
S1-132	08H013-HO09-5	OZP0903	2
14HO023P-002	08H016-HO09-8	OZP0903	2
S1-133	08H016-HO09-8	OZP0903	2
S1-134	08H127-HO09-3	OZP0903	2
S1-135	08H267-HO09-7	OZP0903	2
S1-136	08H291-HO09-6	OZP0903	2
S1-137	08H299-HO09-12	OZP0903	2
S1-138	08H323-HO09-5	OZP0903	2
14HO036P-002	08H345-HO09-1	OZP0903	2
S1-139	08H345-HO09-1	OZP0903	2
S1-140	OZP1001	PBA_OURA	2
14HO046P-001	PBA_BUTLER	PBA_OURA	2
S1-141	OZP1208	PBA_OURA	2
S1-142	OZP1302	PBA_OURA	2
S1-143	OZP1409	PBA_OURA	2
14HO056P-003	07H026P001	PBA_OURA	2
14HO060P-008	08H013-HO09-5	PBA_OURA	2
S1-144	08H013-HO09-5	PBA_OURA	2
S1-145	08H089-HO09-6	PBA_OURA	2
S1-146	08H215-HO09-2	PBA_OURA	2
S1-147	08H215-HO09-2	PBA_OURA	2
S1-148	08H267-HO09-7	PBA_OURA	2
S1-149	08H291-HO09-6	PBA_OURA	2
S1-150	08H299-HO09-12	PBA_OURA	2
S1-151	08H308-HO09-4	PBA_OURA	2
S1-152	08H308-HO09-4	PBA_OURA	2
S1-153	08H312-HO09-8	PBA_OURA	2
S1-154	PBA_BUTLER	PBA_WHARTON	2
S1-155	PBA_BUTLER	PBA_WHARTON	2
S1-156	PBA_BUTLER	PBA_WHARTON	2
14HO085P-006	PBA_BUTLER	PBA_WHARTON	2
S1-157	PBA_BUTLER	PBA_WHARTON	2
S1-158	OZP1301	PBA_WHARTON	2
S1-159	OZP1301	PBA_WHARTON	2
S1-160	OZP1301	PBA_WHARTON	2
S1-161	OZP1208	PBA_WHARTON	2
S1-162	OZP1208	PBA_WHARTON	2
S1-163	OZP1208	PBA_WHARTON	2
S1-164	OZP1208	PBA_WHARTON	2
S1-165	S3-19	PBA_WHARTON	2
S1-166	OZP1311	PBA_WHARTON	2
S1-167	08H049-HO09-4	PBA_WHARTON	2
S1-168	08H128-HO09-2	PBA_WHARTON	2
S1-169	S3-18	PBA_WHARTON	2
S1-170	OZP1409	PBA_WHARTON	2
S1-171	OZP1409	PBA_WHARTON	2
S1-172	OZP1413	PBA_WHARTON	2
S1-173	08H013-HO09-5	PBA_WHARTON	2
S1-174	08H013-HO09-5	PBA_WHARTON	2
S1-175	08H013-HO09-5	PBA_WHARTON	2
S1-176	08H013-HO09-5	PBA_WHARTON	2
S1-177	08H267-HO09-7	PBA_WHARTON	2
S1-178	08H267-HO09-7	PBA_WHARTON	2
S1-179	08H267-HO09-7	PBA_WHARTON	2
S1-180	08H292-HO09-13	PBA_WHARTON	2
S1-181	08H298-HO09-7	PBA_WHARTON	2
S1-182	08H299-HO09-12	PBA_WHARTON	2
S1-183	08H308-HO09-4	PBA_WHARTON	2
S1-184	08H312-HO09-8	PBA_WHARTON	2
S1-185	08H492-HO09-7	PBA_PEARL	2
S1-186	OZP1302	PBA_PEARL	2
S1-187	OZP1409	PBA_PEARL	2
S1-188	08H291-HO09-6	PBA_PEARL	2
S1-189	08H308-HO09-4	PBA_PEARL	2
S1-190	CDC_3095-16	PBA_PEARL	2
S1-191	CDC_3095-16	PBA_PEARL	2
S1-192	CDC_3360-7	PBA_PEARL	2
S1-193	CDC_3398-3	PBA_PEARL	2
S1-194	CDC_3525-9	PBA_PEARL	2
S1-195	CDC_3760-20	PBA_PEARL	2
S1-196	OZP1404	PBA_PEARL	2
S1-197	08H289-HO09-1	PBA_PEARL	2
14HO192P-002	PBA_GUNYAH	PBA_BUTLER	2
S1-198	PBA_GUNYAH	PBA_BUTLER	2
S1-199	PBA_OURA	PBA_BUTLER	2
S1-200	OZP1311	PBA_BUTLER	2
S1-201	08H120-HO09-7	PBA_BUTLER	2
S1-202	08H120-HO09-7	PBA_BUTLER	2
S1-203	08H120-HO09-7	PBA_BUTLER	2
S1-204	08H120-HO09-7	PBA_BUTLER	2
S1-205	OZP1302	PBA_BUTLER	2
S1-206	OZP1302	PBA_BUTLER	2
S1-207	OZP1302	PBA_BUTLER	2
S1-208	OZP1302	PBA_BUTLER	2
S1-209	OZP1409	PBA_BUTLER	2
S1-210	07H116P006	PBA_BUTLER	2
S1-211	07H097P007	PBA_BUTLER	2
S1-212	08H013-HO09-5	PBA_BUTLER	2
S1-213	08H013-HO09-5	PBA_BUTLER	2
S1-214	08H013-HO09-5	PBA_BUTLER	2
S1-215	08H016-HO09-10	PBA_BUTLER	2
S1-216	08H016-HO09-10	PBA_BUTLER	2
S1-217	08H016-HO09-10	PBA_BUTLER	2
S1-218	08H016-HO09-10	PBA_BUTLER	2
S1-219	08H016-HO09-4	PBA_BUTLER	2
S1-220	08H065-HO09-8	PBA_BUTLER	2
S1-221	08H065-HO09-8	PBA_BUTLER	2
S1-222	08H127-HO09-3	PBA_BUTLER	2
S1-223	08H215-HO09-2	PBA_BUTLER	2
S1-224	08H291-HO09-6	PBA_BUTLER	2
S1-225	08H291-HO09-6	PBA_BUTLER	2
S1-226	08H291-HO09-6	PBA_BUTLER	2
S1-227	08H291-HO09-6	PBA_BUTLER	2
S1-228	08H299-HO09-12	PBA_BUTLER	2
S1-229	08H299-HO09-12	PBA_BUTLER	2
S1-230	08H310-HO09-1	PBA_BUTLER	2
14HO218P-001	08H312-HO09-8	PBA_BUTLER	2
S1-231	08H345-HO09-1	PBA_BUTLER	2
S1-232	08H345-HO09-1	PBA_BUTLER	2
S1-233	08H369-HO09-3	PBA_BUTLER	2
S1-234	08H370-HO09-1	PBA_BUTLER	2
S1-235	PBA_GUNYAH	OZP1208	2
S1-236	PBA_GUNYAH	OZP1208	2
14HO228P-002	04H150P-05HO2007	OZP1208	2
S1-237	04H150P-05HO2007	OZP1208	2
14HO229P-005	OZP1104	OZP1208	2
S1-238	PBA_BUTLER	OZP1208	2
S1-239	PBA_BUTLER	OZP1208	2
S1-240	06H432P-3	OZP1208	2
S1-241	06H432P-3	OZP1208	2
S1-242	OZP1311	OZP1208	2
S1-243	OZP1307	OZP1208	2
S1-244	OZP1307	OZP1208	2
S1-245	08H492-HO09-7	OZP1208	2
S1-246	08H492-HO09-7	OZP1208	2
S1-247	OZP1409	OZP1208	2
S1-248	OZP1409	OZP1208	2
S1-249	OZP1403	OZP1208	2
S1-250	07H097P007	OZP1208	2
S1-251	08H013-HO09-5	OZP1208	2
S1-252	08H016-HO09-10	OZP1208	2
S1-253	08H016-HO09-4	OZP1208	2
S1-254	08H016-HO09-4	OZP1208	2
S1-255	08H016-HO09-4	OZP1208	2
S1-256	08H127-HO09-3	OZP1208	2
S1-257	08H127-HO09-3	OZP1208	2
S1-258	08H161-HO09-1	OZP1208	2
S1-259	08H215-HO09-2	OZP1208	2
S1-260	08H215-HO09-2	OZP1208	2
14HO254P-001	08H217-HO09-2	OZP1208	2
S1-261	08H217-HO09-2	OZP1208	2
S1-262	08H267-HO09-7	OZP1208	2
S1-263	08H291-HO09-6	OZP1208	2
S1-264	08H291-HO09-6	OZP1208	2
S1-265	08H308-HO09-4	OZP1208	2
S1-266	08H310-HO09-10	OZP1208	2
S1-267	PBA_GUNYAH	OZP1409	2
S1-268	PBA_OURA	OZP1409	2
S1-269	04H150P-05HO2007	OZP1409	2
S1-270	OZP1001	OZP1409	2
S1-271	PBA_BUTLER	OZP1409	2
S1-272	OZP1208	OZP1409	2
14HO276P-003	OZP1208	OZP1409	2
S1-273	OZP1311	OZP1409	2
S1-274	OZP1307	OZP1409	2
S1-275	OZP1307	OZP1409	2
S1-276	08H120-HO09-7	OZP1409	2
14HO280P-001	08H492-HO09-7	OZP1409	2
S1-277	08H492-HO09-7	OZP1409	2
S1-278	08H492-HO09-7	OZP1409	2
S1-279	OZP1302	OZP1409	2
14HO282P-001	07H116P006	OZP1409	2
S1-280	07H116P006	OZP1409	2
14HO283P-002	OZP1403	OZP1409	2
S1-281	07H026P001	OZP1409	2
S1-282	07H034P005	OZP1409	2
S1-283	OZP1411	OZP1409	2
S1-284	OZP1411	OZP1409	2
S1-285	08H013-HO09-5	OZP1409	2
14HO288P-005	08H013-HO09-5	OZP1409	2
S1-286	08H016-HO09-4	OZP1409	2
S1-287	08H016-HO09-4	OZP1409	2
14HO290P-007	08H016-HO09-4	OZP1409	2
S1-288	08H016-HO09-8	OZP1409	2
S1-289	08H089-HO09-6	OZP1409	2
S1-290	08H127-HO09-3	OZP1409	2
S1-291	08H161-HO09-1	OZP1409	2
S1-292	08H215-HO09-2	OZP1409	2
S1-293	08H217-HO09-2	OZP1409	2
S1-294	08H299-HO09-12	OZP1409	2
S1-295	08H310-HO09-1	OZP1409	2
S1-296	08H312-HO09-8	OZP1409	2
S1-297	08H312-HO09-8	OZP1409	2
S1-298	PBA_GUNYAH	09HP147-10HO2-5	2
S1-299	PBA_PEARL	09HP147-10HO2-5	2
14HO313P-004	OZP1104	09HP147-10HO2-5	2
S1-300	PBA_BUTLER	09HP147-10HO2-5	2
S1-301	OZP1311	09HP147-10HO2-5	2
S1-302	08H120-HO09-7	09HP147-10HO2-5	2
S1-303	08H120-HO09-7	09HP147-10HO2-5	2
S1-304	08H120-HO09-7	09HP147-10HO2-5	2
S1-305	08H492-HO09-7	09HP147-10HO2-5	2
S1-306	OZP1409	09HP147-10HO2-5	2
S1-307	OZP1409	09HP147-10HO2-5	2
S1-308	08H013-HO09-5	09HP147-10HO2-5	2
S1-309	08H016-HO09-10	09HP147-10HO2-5	2
S1-310	08H016-HO09-4	09HP147-10HO2-5	2
S1-311	08H217-HO09-2	09HP147-10HO2-5	2
S1-312	08H267-HO09-7	09HP147-10HO2-5	2
S1-313	08H291-HO09-6	09HP147-10HO2-5	2
S1-314	08H312-HO09-8	09HP147-10HO2-5	2
S1-315	08H369-HO09-3	09HP147-10HO2-5	2
S1-316	09HP138-10HO2-11	09HP147-10HO2-5	2
S1-317	09HP210-10HO2-13	09HP147-10HO2-5	2
S1-318	09HP227-10HO2-3	09HP147-10HO2-5	2
S1-319	09HP265-10HO2-10	09HP147-10HO2-5	2
S1-320	09HP297a-10HO2-15	09HP147-10HO2-5	2
S1-321	09HP297a-10HO2-15	09HP147-10HO2-5	2
S1-322	08H289-HO09-1	09HP147-10HO2-5	2
S1-323	PBA_BUTLER	09HP210-10HO2-4	2
S1-324	OZP1409	09HP210-10HO2-4	2
S1-325	07H116P006	09HP210-10HO2-4	2
S1-326	08H013-HO09-5	09HP210-10HO2-4	2
S1-327	08H016-HO09-8	09HP210-10HO2-4	2
S1-328	08H217-HO09-2	09HP210-10HO2-4	2
S1-329	08H291-HO09-6	09HP210-10HO2-4	2
S1-330	08H291-HO09-6	09HP210-10HO2-4	2
S1-331	08H308-HO09-4	09HP210-10HO2-4	2
S1-332	08H310-HO09-1	09HP210-10HO2-4	2
S1-333	09HP210-10HO2-20	09HP210-10HO2-4	2
S1-334	09HP235-10HO2-12	09HP210-10HO2-4	2
S1-335	OZP1104	08H289-HO09-1	2
S1-336	OZP1311	08H289-HO09-1	2
S1-337	08H120-HO09-7	08H289-HO09-1	2
S1-338	08H492-HO09-7	08H289-HO09-1	2
S1-339	OZP1409	08H289-HO09-1	2
S1-340	OZP1409	08H289-HO09-1	2
14HO394P-005	07H116P006	08H289-HO09-1	2
S1-341	08H013-HO09-5	08H289-HO09-1	2
S1-342	08H013-HO09-5	08H289-HO09-1	2
S1-343	08H016-HO09-10	08H289-HO09-1	2
S1-344	08H016-HO09-8	08H289-HO09-1	2
S1-345	08H217-HO09-2	08H289-HO09-1	2
S1-346	08H291-HO09-6	08H289-HO09-1	2
S1-347	08H291-HO09-6	08H289-HO09-1	2
S1-348	08H308-HO09-4	08H289-HO09-1	2
S1-349	08H312-HO09-8	08H289-HO09-1	2
S1-350	08H323-HO09-5	08H289-HO09-1	2
S1-351	08H370-HO09-1	08H289-HO09-1	2
S1-352	08H370-HO09-1	08H289-HO09-1	2
S1-353	09HP210-10HO2-13	08H289-HO09-1	2
S1-354	09HP210-10HO2-20	08H289-HO09-1	2
S1-355	09HP227-10HO2-3	08H289-HO09-1	2
S1-356	09HP265-10HO2-10	08H289-HO09-1	2
14HO425P-002	09HP147-10HO2-5	08H289-HO09-1	2
95-038	PSF10	JUNO	2
98-304	90-158P8N8-5	92-102P6N17-2	2
S2-223	04H026P-05HO2004	PBA_WHARTON	3
S2-222	04H341P-05HO2010	PBA_BUTLER	3
S2-221	04H341P-05HO2010	PBA_BUTLER	3
S2-220	05H128-06HOS2001	OZP0903	3
S2-219	05H165-06HOS2003	PBA_BUTLER	3
S2-218	05H277-06HOS2002	PBA_WHARTON	3
S2-217	05H326-06HOS2004	PBA_BUTLER	3
12HO046P-13HO-2	PBA_PEARL	PS_810240	2
12HO226P-13HO-1	05H346-06HOS2005	PBA_PEARL	2
S2-216	06H309P-9	PBA_BUTLER	2
12HO386P-13HO-3	06H358P-4	PBA_BUTLER	2
S2-215	PBA_PEARL	OZP1201	2
S2-214	04H150P-05HO2007	PBA_BUTLER	2
13HO008P-14HO-5	04H150P-05HO2007	PBA_BUTLER	2
S2-213	OZP1206	OZP1208	2
S2-212	OZP1206	OZP1208	2
S2-211	OZP1206	OZP1208	2
S2-210	05H009-06HOS2005	OZP1208	2
S2-209	05H009-06HOS2005	OZP1302	2
S2-208	05H371-06HOS2003	PBA_BUTLER	2
S2-207	05H371-06HOS2003	PBA_BUTLER	2
S2-206	05H400-06HOS2005	PBA_WHARTON	2
S2-205	05H400-06HOS2005	PBA_BUTLER	2
S2-204	05H400-06HOS2005	PBA_BUTLER	2
S2-203	05H400-06HOS2005	OZP1208	2
S2-202	PBA_BUTLER	OZP1208	2
S2-201	PBA_BUTLER	OZP1208	2
S2-200	PBA_BUTLER	OZP1208	2
S2-199	PBA_BUTLER	OZP1208	2
S2-198	OZP1203	PBA_WHARTON	2
S2-197	04H349P-05HO2005	OZP1208	2
S2-196	04H349P-05HO2005	OZP1208	2
S2-195	05H334-06HOS2003	PBA_WHARTON	2
S2-194	05H334-06HOS2003	PBA_BUTLER	2
S2-193	05H334-06HOS2003	OZP1208	2
S2-192	05H334-06HOS2003	OZP1208	2
S2-191	05H269-06HOS2001	PBA_WHARTON	2
S2-190	06H432P-3	PBA_BUTLER	2
S2-189	06H432P-3	OZP1302	2
S2-188	06H379P-6	PBA_BUTLER	2
S2-187	OZP1202	OZP0903	2
S2-186	04H341P-05HO2010	PBA_BUTLER	2
S2-185	04H341P-05HO2010	OZP1201	2
S2-184	04H341P-05HO2010	OZP1202	2
S2-183	04H341P-05HO2010	OZP1208	2
S2-182	05H264-06HOS2004	OZP1208	2
S2-181	05H347-06HOS2005	OZP0903	2
S2-180	05H347-06HOS2005	PBA_WHARTON	2
S2-179	05H347-06HOS2005	PBA_WHARTON	2
S2-178	05H347-06HOS2005	PBA_WHARTON	2
S2-177	05H347-06HOS2005	PBA_BUTLER	2
S2-176	05H347-06HOS2005	OZP1208	2
S2-175	05H161P-1	PBA_WHARTON	2
S2-174	05H161P-1	PBA_WHARTON	2
S2-173	05H161P-1	PBA_BUTLER	2
S2-172	05H161P-1	OZP1201	2
S2-171	06H045P-3	PBA_WHARTON	2
S2-170	06H045P-6	PBA_WHARTON	2
S2-169	06H314P-3	PBA_WHARTON	2
S2-168	06H392P-1	PBA_WHARTON	2
S2-167	06H392P-1	PBA_WHARTON	2
13HO153P-14HO-1	04H150P-05HO2006	PBA_WHARTON	2
S2-166	04H150P-05HO2006	PBA_BUTLER	2
S2-165	04H150P-05HO2006	PBA_BUTLER	2
S2-164	04H150P-05HO2006	PBA_BUTLER	2
S2-163	04H150P-05HO2006	OZP1208	2
S2-162	06H016P-7	OZP1208	2
S2-161	06H033P-5	PBA_WHARTON	2
13HO162P-14HO-4	06H033P-5	PBA_BUTLER	2
S2-160	06H033P-5	PBA_BUTLER	2
S2-159	06H033P-5	PBA_BUTLER	2
S2-158	06H033P-5	OZP1208	2
S2-157	06H033P-5	OZP1208	2
S2-156	06H033P-5	OZP1208	2
S2-155	06H036P-2	OZP0903	2
S2-154	06H036P-2	PBA_BUTLER	2
S2-153	06H036P-2	PBA_BUTLER	2
S2-152	06H052P-2	OZP0903	2
S2-151	06H052P-2	PBA_WHARTON	2
S2-150	06H052P-2	PBA_PEARL	2
S2-149	06H052P-2	PBA_BUTLER	2
S2-148	06H052P-2	OZP1302	2
S2-147	06H056P-4	OZP1208	2
S2-146	06H056P-4	OZP1208	2
S2-145	06H061P-4	PBA_WHARTON	2
S2-144	06H061P-4	PBA_BUTLER	2
S2-143	06H061P-4	PBA_BUTLER	2
S2-142	06H061P-4	OZP1208	2
S2-141	06H093P-6	PBA_WHARTON	2
S2-140	06H097P-9	PBA_WHARTON	2
S2-139	06H097P-9	OZP1208	2
S2-138	06H109P-9	PBA_BUTLER	2
S2-137	06H109P-9	PBA_BUTLER	2
S2-136	06H109P-9	PBA_BUTLER	2
S2-135	06H205P-2	OZP1208	2
S2-134	06H213P-14	OZP1208	2
S2-133	06H213P-14	OZP1208	2
S2-132	06H213P-14	OZP1208	2
S2-131	06H213P-14	OZP1208	2
S2-130	06H213P-14	OZP1208	2
S2-129	06H246P-4	PBA_PEARL	2
S2-128	06H246P-4	PBA_BUTLER	2
S2-127	06H246P-4	PBA_BUTLER	2
S2-126	06H246P-4	PBA_BUTLER	2
13HO219P-14HO-7	06H246P-4	PBA_BUTLER	2
S2-125	06H246P-4	OZP1208	2
S2-124	06H246P-4	OZP1302	2
S2-123	06H247P-8	PBA_BUTLER	2
S2-122	06H247P-8	OZP1208	2
S2-121	06H247P-8	OZP1208	2
S2-120	06H254P-2	PBA_BUTLER	2
13HO231P-14HO-2	06H254P-2	OZP1208	2
S2-119	06H254P-2	OZP1208	2
S2-118	06H266P-7	PBA_WHARTON	2
S2-117	06H266P-7	PBA_WHARTON	2
S2-116	06H266P-7	OZP1208	2
S2-115	06H266P-7	OZP1208	2
S2-114	06H310P-8	PBA_WHARTON	2
S2-113	06H310P-8	PBA_WHARTON	2
S2-112	06H310P-8	PBA_WHARTON	2
S2-111	06H310P-8	PBA_BUTLER	2
S2-110	06H310P-8	PBA_BUTLER	2
S2-109	06H310P-8	OZP1208	2
S2-108	06H310P-8	OZP1208	2
S2-107	06H310P-8	OZP1208	2
S2-106	06H310P-8	OZP1208	2
S2-105	06H351P-1	OZP1208	2
S2-104	06H351P-1	OZP1208	2
S2-103	06H351P-1	OZP1208	2
S2-102	06H362P-1	OZP1208	2
S2-101	06H405P-3	OZP0903	2
S2-100	06H405P-3	OZP0903	2
S2-99	06H405P-3	OZP0903	2
S2-98	06H405P-3	PBA_WHARTON	2
S2-97	06H405P-3	PBA_WHARTON	2
S2-96	06H405P-3	PBA_WHARTON	2
S2-95	06H405P-3	PBA_BUTLER	2
[truncated: 225 more rows]

## Sheet: suppTab S2_pheno
	yield	NDVI	bac_s2	trail
S0-1	1.2797	0.6234	7.6	S0
S0-2	2.0348	0.7454	6	S0
S0-3	1.7401	0.689	6	S0
S0-4	2.6762	0.7799	4.6	S0
S0-5	3.0852	0.7705	4.5	S0
S0-6	2.8713	0.7581	2.4	S0
S0-7	1.32	0.6218	7.3	S0
S0-8	2.5365	0.7021	5.8	S0
S0-9	3.2542	0.7711	6.7	S0
S0-10	2.1044	0.6914	6.2	S0
S0-11	2.3335	0.7426	6.2	S0
S0-12	2.4547	0.7941	4.8	S0
S0-13	1.5025	0.6423	6.9	S0
S0-14	1.5067	0.602	8.2	S0
S0-15	2.4256	0.7021	4.9	S0
S0-16	2.7512	0.7366	6.8	S0
S0-17	2.1739	0.6977	6.4	S0
S0-18	1.8567	0.62	6.7	S0
S0-19	1.3249	0.6471	6.4	S0
S0-20	1.9221	0.8229	4.5	S0
S0-21	2.4392	0.7327	6.3	S0
S0-22	2.5726	0.7813	5.2	S0
S0-23	2.4227	0.7705	4.2	S0
S0-24	2.9865	0.7935	4	S0
S0-25	2.7692	0.7641	5.1	S0
S0-26	1.3068	0.6012	7.5	S0
S0-27	2.2047	0.7504	5.9	S0
S0-28	2.0131	0.7233	6.1	S0
S0-29	2.5859	0.7741	4.6	S0
S0-30	2.8236	0.7826	6	S0
S0-31	2.3592	0.667	6.7	S0
S0-32	2.3399	0.6837	6.4	S0
S0-33	2.4894	0.7938	6.3	S0
S0-34	2.7817	0.7495	6.6	S0
S0-35	3.2945	0.7982	4.9	S0
S0-36	2.0561	0.7948	5	S0
S0-37	2.6143	0.6768	6.4	S0
S0-38	1.8466	0.7122	5.4	S0
S0-39	2.3627	0.7297	5.5	S0
S0-40	1.6978	0.707	6	S0
S0-41	3.1647	0.7903	4.9	S0
S0-42	1.552	0.7073	4.8	S0
S0-43	1.9786	0.7425	5.3	S0
S0-44	2.6761	0.7837	4.3	S0
S0-45	2.0974	0.7316	4.5	S0
S0-46	2.3797	0.7583	5	S0
S0-47	2.3278	0.7838	5.2	S0
S0-48	1.5492	0.6662	6	S0
S0-49	2.4362	0.699	5.7	S0
S0-50	1.9134	0.6976	6.3	S0
S0-51	1.838	0.6699	6.4	S0
S0-52	1.5522	0.687	7.3	S0
S0-53	1.9301	0.6917	6.2	S0
S0-54	1.8595	0.6467	7.6	S0
S0-55	2.2652	0.7247	5.2	S0
S0-56	2.2045	0.7406	5.6	S0
S0-57	2.4569	0.743	4.1	S0
S0-58	2.6541	0.7795	6.1	S0
S0-59	2.3226	0.7739	5.1	S0
S0-60	2.0457	0.7143	5.7	S0
S0-61	1.5275	0.6747	7	S0
S0-62	2.7001	0.727	5.4	S0
S0-63	1.7194	0.6964	7.2	S0
S0-64	1.9226	0.6831	6.6	S0
S0-65	1.2736	0.5871	6.2	S0
S0-66	1.2464	0.6047	8.5	S0
S0-67	2.5955	0.7415	5.9	S0
S0-68	2.6891	0.7569	5.6	S0
S0-69	2.6516	0.7909	5.9	S0
S0-70	2.0764	0.7499	6.9	S0
S0-71	1.3608	0.7123	4.1	S0
S0-72	1.8674	0.6971	5.3	S0
S0-73	2.517	0.7661	4.3	S0
S0-74	3.0202	0.7638	4.3	S0
S0-75	2.1518	0.7358	5.9	S0
S0-76	1.8728	0.6693	7.9	S0
S0-77	2.2247	0.7262	6.1	S0
S0-78	2.3971	0.7379	5	S0
S0-79	3.0823	0.7319	6	S0
S0-80	1.8176	0.6997	6.1	S0
S0-81	1.744	0.6318	6.1	S0
S0-82	2.3764	0.7783	4.7	S0
S0-83	1.782	0.7092	6.7	S0
S0-84	2.0823	0.6564	6.2	S0
S0-85	1.9981	0.7795	4.6	S0
S0-86	2.449	0.7465	3.6	S0
S0-87	2.4415	0.7302	4.9	S0
S0-88	1.9736	0.8052	5.7	S0
S0-89	2.0126	0.6941	6.2	S0
S0-90	2.4984	0.7428	5.9	S0
S0-91	3.3001	0.7805	5	S0
S0-92	1.8705	0.739	6.1	S0
S0-93	2.1207	0.7296	5.6	S0
S0-94	2.9892	0.7792	5.1	S0
S0-95	1.9048	0.7679	6.2	S0
S0-96	3.1606	0.773	6.4	S0
S0-97	2.4783	0.7151	6.2	S0
S0-98	2.5376	0.7164	5.5	S0
S0-99	1.9695	0.6827	4.8	S0
S0-100	2.1745	0.7044	6.4	S0
S0-101	2.3642	0.757	5.3	S0
S0-102	2.6969	0.7813	5.2	S0
S0-103	2.6319	0.7576	5.7	S0
S0-104	2.2984	0.769	5.8	S0
S0-105	2.5455	0.7674	4.3	S0
S0-106	2.3387	0.8014	5.2	S0
S0-107	2.9995	0.8404	4.2	S0
S0-108	2.6994	0.8021	4.9	S0
S0-109	1.7091	0.6492	5.5	S0
S0-110	1.319	0.549	7.6	S0
S0-111	1.9839	0.7388	6.2	S0
S0-112	2.2651	0.7643	4.5	S0
S0-113	2.0611	0.7217	5.2	S0
S0-114	2.4038	0.7728	5.8	S0
S0-115	2.4819	0.7907	4.8	S0
S0-116	2.3535	0.7923	5.2	S0
S0-117	2.9448	0.8213	3.7	S0
S0-118	2.0595	0.723	5.8	S0
S0-119	3.0065	0.8093	3.9	S0
S0-120	2.2466	0.7809	5.2	S0
S0-121	2.3943	0.7463	4.9	S0
S0-122	2.3887	0.7075	6.7	S0
S0-123	3.1558	0.7945	4.2	S0
S0-124	2.8216	0.7675	4.7	S0
S0-125	2.7283	0.7767	5.5	S0
S0-126	2.2037	0.7726	6.4	S0
S0-127	2.7547	0.7781	4.8	S0
S0-128	2.1017	0.7088	5.4	S0
S0-129	1.4363	0.6118	5.8	S0
S0-130	1.9868	0.6292	4.1	S0
S0-131	2.5145	0.7875	4.2	S0
S0-132	2.1143	0.7352	5.6	S0
S0-133	2.3327	0.6524	5.9	S0
S0-134	2.1358	0.6707	6.2	S0
S0-135	1.8294	0.6274	6.3	S0
S0-136	2.7532	0.7806	5.7	S0
S0-137	2.0664	0.743	6.4	S0
S0-138	1.789	0.7406	6.6	S0
S0-139	2.6101	0.6982	5.2	S0
S0-140	2.9185	0.754	4.3	S0
S0-141	3.4261	0.8154	4.4	S0
S0-142	1.7452	0.6824	7.9	S0
S0-143	2.0153	0.6805	6	S0
S0-144	2.8549	0.8264	3.4	S0
S0-145	2.6003	0.6953	5.4	S0
S0-146	2.124	0.7184	3.9	S0
S0-147	3.3846	0.8056	4.5	S0
S0-148	1.7527	0.6986	4.9	S0
S0-149	0.9184	0.6181	5.2	S0
S0-150	2.0366	0.7154	5.6	S0
S0-151	2.7975	0.7306	6.2	S0
S0-152	1.838	0.6898	6.8	S0
S0-153	2.5364	0.7324	7.3	S0
S0-154	2.0248	0.7491	4.8	S0
S0-155	2.342	0.7622	5.4	S0
S0-156	2.5483	0.8102	5	S0
S0-157	2.7945	0.7695	5.3	S0
S0-158	2.732	0.7645	5.4	S0
S0-159	2.5129	0.748	6.1	S0
S0-160	2.7926	0.718	5.6	S0
S0-161	2.2806	0.7861	6.6	S0
S0-162	2.8406	0.7735	4.8	S0
S0-163	2.4757	0.6948	6.3	S0
S0-164	2.6141	0.7429	4.3	S0
S0-165	2.4096	0.7105	5.9	S0
S0-166	1.8532	0.692	5.6	S0
S0-167	2.027	0.664	7	S0
S0-168	2.1889	0.8042	5.1	S0
S0-169	1.5342	0.6525	7.8	S0
S0-170	2.4096	0.7137	7.2	S0
S0-171	2.8915	0.7866	4.7	S0
S0-172	2.6407	0.7514	4.1	S0
S0-173	2.2437	0.7655	6.3	S0
S0-174	1.5588	0.7205	6.7	S0
S0-175	1.9568	0.6691	7.2	S0
S0-176	2.3197	0.7426	5.2	S0
S0-177	2.2434	0.7451	6.3	S0
S0-178	2.7639	0.7886	3.1	S0
S0-179	2.2313	0.7596	3.5	S0
S0-180	3.1636	0.8051	2.8	S0
S0-181	2.0966	0.724	6.1	S0
S0-182	2.3002	0.7842	5.4	S0
S0-183	2.4791	0.777	5.1	S0
S0-184	2.8244	0.7751	4.7	S0
S0-185	2.4276	0.6999	5.1	S0
S0-186	2.458	0.7437	5.4	S0
S0-187	3.8109	0.8023	2.6	S0
S0-188	2.272	0.721	5.6	S0
S0-189	NA	0.5835	9.3	S0
S0-190	1.1913	0.5933	7.5	S0
S0-191	2.1255	0.7186	6.3	S0
S0-192	2.2932	0.7477	6	S0
S0-193	1.6911	0.6982	6.1	S0
S0-194	2.5906	0.733	6.4	S0
S0-195	2.7454	0.7876	5.9	S0
S0-196	2.5373	0.7613	6.6	S0
S0-197	2.9486	0.8217	5.2	S0
S0-198	2.3905	0.7998	4.1	S0
S0-199	2.1422	0.7527	4.9	S0
S0-200	1.4874	0.6316	7.2	S0
S0-201	1.4066	0.6818	7.4	S0
S0-202	2.6018	0.7853	4.2	S0
S0-203	1.2429	0.6672	7	S0
S0-204	2.0537	0.7234	6.8	S0
S0-205	1.8414	0.7021	6.1	S0
S0-206	2.494	0.7581	6.4	S0
S0-207	1.0835	0.5809	6.7	S0
S0-208	1.9875	0.7181	6.4	S0
S0-209	1.8236	0.7238	6.5	S0
S0-210	1.6879	0.6961	6.9	S0
S0-211	2.5713	0.7647	6	S0
S0-212	2.0722	0.762	5.1	S0
S0-213	2.0193	0.7039	7.3	S0
S0-214	2.2854	0.7086	6	S0
S0-215	1.6971	0.6501	5.9	S0
S0-216	1.4383	0.6594	6.5	S0
S0-217	2.085	0.6393	6.7	S0
S0-218	2.3458	0.7716	5.2	S0
S0-219	2.4964	0.7667	5.5	S0
S0-220	1.9935	0.7061	5.2	S0
S0-221	2.3735	0.7744	4.4	S0
S0-222	2.8719	0.7703	4.2	S0
S0-223	2.6142	0.7482	5.9	S0
S0-224	1.9242	0.7037	6.7	S0
S0-225	2.5299	0.7173	6.5	S0
S0-226	2.0462	0.7216	7	S0
S0-227	2.1641	0.7518	5.6	S0
S0-228	1.6715	0.697	6.7	S0
S0-229	2.5378	0.7228	4.8	S0
S0-230	2.376	0.7604	5.6	S0
S0-231	2.9321	0.7822	6.2	S0
S0-232	2.082	0.7892	5.3	S0
S0-233	1.3679	0.6492	4.3	S0
S0-234	3.1483	0.7447	4.9	S0
S0-235	2.7076	0.7878	5.3	S0
S0-236	2.6711	0.7612	5.1	S0
S0-237	2.1255	0.6547	6.2	S0
S0-238	3.1059	0.7542	6.2	S0
S0-239	2.2982	0.7618	6.9	S0
S0-240	2.4758	0.769	5.6	S0
S0-241	1.3802	NA	6.8	S0
S0-242	2.784	0.7861	5.5	S0
S0-243	3.2417	0.7788	4.8	S0
S0-244	2.9961	0.8064	6	S0
S0-245	2.5959	0.795	4.1	S0
S0-246	3.0989	0.7922	5.2	S0
S0-247	3.2995	0.7641	5.3	S0
S0-248	3.1813	0.8097	4.5	S0
S0-249	2.6843	0.8243	4.9	S0
S0-250	2.7062	0.8268	3.2	S0
S0-251	3.0794	0.8488	5.1	S0
S0-252	2.345	0.7861	5.7	S0
S0-253	2.6067	0.7513	4.5	S0
S0-254	2.5918	0.7463	5.2	S0
S0-255	1.95	0.7424	5.5	S0
S0-256	2.3409	0.7544	4.6	S0
S0-257	2.2896	0.7711	4.5	S0
S0-258	2.5145	0.7717	5.5	S0
S0-259	2.5538	0.7754	4.3	S0
S0-260	2.6031	0.7701	4.8	S0
S0-261	2.2195	0.772	5.4	S0
S0-262	2.6984	0.7758	5.3	S0
S0-263	2.4823	0.7683	4	S0
S0-264	2.1384	0.7229	6.3	S0
S0-265	0.7868	NA	NA	S0
S0-266	2.0479	0.697	6.7	S0
S0-267	2.2089	0.7803	5.3	S0
S0-268	1.6833	0.7053	5.7	S0
S0-269	2.8003	0.7572	4.7	S0
S0-270	2.5473	0.7923	6.5	S0
S0-271	1.7178	0.6679	6.6	S0
S0-272	2.8799	0.8086	4.3	S0
S0-273	3.1084	0.7946	4.3	S0
S0-274	3.9538	0.8711	3.5	S0
S0-275	3.4486	0.8673	3.3	S0
S0-276	2.7239	0.7802	4.7	S0
S0-277	3.1395	0.824	5.2	S0
S0-278	2.9177	0.8014	3	S0
S0-279	2.2909	0.743	5.4	S0
S0-280	2.6584	0.8053	4	S0
S0-281	2.8671	0.7788	5	S0
S0-282	2.6096	0.7252	4.8	S0
S0-283	2.0457	0.6555	6.5	S0
S0-284	2.9273	0.7348	6.3	S0
S0-285	2.4685	0.7253	5.6	S0
S0-286	2.441	0.7617	4.3	S0
S0-287	2.8602	0.7588	4.9	S0
S0-288	2.6824	0.7552	4.9	S0
S0-289	2.0521	0.6992	6.4	S0
S0-290	2.4728	0.7037	6.7	S0
S0-291	1.9697	0.7079	7	S0
S0-292	2.7238	0.796	5.8	S0
S0-293	2.8904	0.8184	4.6	S0
S0-294	3.2206	0.7874	4.9	S0
S0-295	2.3489	0.7894	6.6	S0
S0-296	2.9185	0.765	4.7	S0
S0-297	3.3624	0.8362	3.7	S0
S0-298	2.3151	0.7662	5.4	S0
S0-299	2.3453	0.7358	3.8	S0
S0-300	2.0662	0.7871	3.7	S0
S0-301	1.8784	0.7831	5.2	S0
S0-302	2.164	0.7842	4.1	S0
S0-303	2.44	0.7496	6	S0
S0-304	2.4514	0.7461	5.3	S0
S0-305	2.0429	0.7408	5.5	S0
S0-306	2.2223	0.8101	1.5	S0
S0-307	2.445	0.7638	6.1	S0
S0-308	1.8389	0.7658	5.2	S0
S0-309	2.4848	0.7615	5.3	S0
S0-310	2.8901	0.7382	5.3	S0
S0-311	2.3462	0.7748	5.2	S0
S0-312	2.9868	0.7638	4.1	S0
S0-313	2.5972	0.8048	4.3	S0
S0-314	3.3814	0.7885	2.6	S0
S0-315	2.6112	0.7593	3.9	S0
S0-316	2.4936	0.7291	6.2	S0
S0-317	2.3284	0.7959	6.2	S0
S0-318	2.1364	0.7634	4.4	S0
S0-319	2.2831	0.7905	4.3	S0
S0-320	2.3335	0.8039	5.2	S0
S0-321	2.5721	0.7885	5.6	S0
S0-322	2.7686	0.7699	5.2	S0
S0-323	2.7387	0.7944	3.3	S0
S0-324	2.1168	0.7036	5.5	S0
S0-325	2.5059	0.7391	6	S0
S0-326	2.158	0.7426	5.7	S0
S0-327	2.421	0.7324	6.5	S0
S0-328	2.2071	0.7053	5.9	S0
S0-329	2.6683	0.7477	5	S0
S0-330	2.4229	0.7156	5.4	S0
S0-331	2.3776	0.7791	5.4	S0
S0-332	3.2017	0.7507	5.4	S0
S0-333	2.8017	0.78	4.9	S0
S0-334	2.8594	0.8039	6.2	S0
S0-335	1.4868	0.6795	5.9	S0
S0-336	2.5555	0.7497	5.8	S0
S0-337	2.9382	0.7674	5.3	S0
S0-338	3.0096	0.7781	4.7	S0
S0-339	2.2294	0.7145	5.8	S0
S0-340	1.9145	0.6923	5.5	S0
S0-341	2.1794	0.7776	5.4	S0
S0-342	2.589	0.7599	5.4	S0
S0-343	2.3059	0.7006	6.8	S0
S0-344	2.1377	0.72	7	S0
S0-345	2.6668	0.8146	4	S0
S0-346	2.6884	0.8008	4.1	S0
S0-347	2.9061	0.7458	4.5	S0
S0-348	3.8049	0.7412	4.5	S0
S0-349	1.7301	0.8092	4.3	S0
S0-350	3.0655	0.7619	4.5	S0
S0-351	2.1199	0.7529	4.9	S0
S0-352	2.083	0.7016	6.3	S0
S0-353	3.0013	0.8039	4.6	S0
S0-354	2.075	0.7315	6.4	S0
S0-355	2.1029	0.738	6.5	S0
S0-356	2.1497	0.7693	4.3	S0
S0-357	2.7358	0.7641	5.3	S0
S0-358	2.7468	0.7685	5	S0
S0-359	2.1213	0.7212	6	S0
S0-360	1.7601	0.6834	6.8	S0
S0-361	2.5007	0.7701	5.3	S0
S0-362	2.5219	0.7949	5.3	S0
S0-363	2.6378	0.7653	5.9	S0
S0-364	2.5847	0.7835	4.3	S0
S0-365	2.0584	0.7225	6.6	S0
S0-366	2.765	0.78	5.3	S0
S0-367	2.3792	0.7636	6.3	S0
S0-368	2.8619	0.7862	4.5	S0
S0-369	2.6539	0.7396	5.7	S0
S0-370	1.6389	0.6327	5.7	S0
S0-371	2.3832	0.8258	4.5	S0
S0-372	2.2108	0.7857	4.2	S0
S0-373	2.7554	0.8118	4	S0
S0-374	1.9262	0.6935	6.1	S0
S0-375	2.4323	0.7318	5.7	S0
S0-376	2.0464	0.759	5.8	S0
S0-377	2.4966	0.7381	4.4	S0
S0-378	1.8637	0.736	6.4	S0
S0-379	2.5771	0.7765	6.2	S0
S0-380	2.1677	0.7215	6.4	S0
S0-381	2.4878	0.7804	4.2	S0
S0-382	2.1605	0.7761	6.1	S0
S0-383	0.8611	0.6629	5.6	S0
S0-384	2.2946	0.7241	4.6	S0
S0-385	1.816	0.7245	5.1	S0
S0-386	1.9343	0.6952	3.5	S0
S0-387	1.3509	0.6202	6.4	S0
S0-388	1.9193	0.706	4.6	S0
S0-389	2.7139	0.8373	4.3	S0
S0-390	2.4338	0.8076	4.9	S0
S0-391	2.802	0.7999	5	S0
S0-392	1.9725	0.7394	6.2	S0
S0-393	1.4653	0.58	6.5	S0
S0-394	2.0719	0.7056	5.2	S0
S0-395	1.8765	0.709	5.7	S0
S0-396	1.7868	0.682	6.9	S0
S0-397	2.0361	0.7068	6.2	S0
S0-398	2.306	0.7577	5.2	S0
S0-399	2.4761	0.763	6.1	S0
S0-400	2.3883	0.7135	6.2	S0
S0-401	2.4607	0.7752	5.1	S0
S0-402	2.3113	0.7517	6.3	S0
S0-403	2.7644	0.8038	5	S0
S0-404	0.8515	0.5047	8.5	S0
S0-405	1.853	0.7322	6.4	S0
S0-406	1.9469	0.7366	5.9	S0
S0-407	1.8544	0.6786	6.5	S0
S0-408	1.4104	0.6242	7.4	S0
S0-409	1.4115	0.6886	6.6	S0
S0-410	2.3621	0.7363	5.9	S0
S0-411	2.1926	0.7565	5.4	S0
S0-412	2.079	0.7163	7.1	S0
S0-413	2.5387	0.7786	4.2	S0
S0-414	2.4667	0.7487	2.9	S0
S0-415	1.9678	0.7278	5.9	S0
S0-416	2.6812	0.7005	6.6	S0
S0-417	1.1255	0.5626	8.6	S0
S0-418	1.1784	0.5058	8.1	S0
S0-419	1.6615	0.6995	6.8	S0
S0-420	1.9228	0.6751	6.3	S0
S0-421	1.9916	0.6625	8	S0
S0-422	2.0171	0.7044	7.2	S0
S0-423	1.7498	0.5743	6.7	S0
S0-424	2.1999	0.7465	6.1	S0
S0-425	1.2881	0.6097	7.9	S0
S0-426	NA	NA	NA	S0
S0-427	2.073	0.7514	5.8	S0
S0-428	2.4653	0.8053	4.7	S0
S0-429	2.5831	0.7715	6.4	S0
S0-430	1.4885	0.6512	7.7	S0
S0-431	1.9855	0.727	5.3	S0
S0-432	1.0827	0.6457	7.4	S0
S0-433	1.8054	0.7318	6.3	S0
S0-434	2.5259	0.7922	4.7	S0
S0-435	2.1625	0.7615	7	S0
S0-436	2.499	0.7448	6	S0
S0-437	2.1434	0.7247	6.8	S0
S0-438	2.0262	0.7131	5.9	S0
S0-439	2.4262	0.7144	6	S0
S0-440	2.0837	0.7481	4.8	S0
S0-441	2.8071	0.8021	3.7	S0
S0-442	2.5244	0.7976	3.6	S0
S0-443	2.3045	0.7821	4.9	S0
S0-444	2.2375	0.7638	5.2	S0
S0-445	2.2195	0.7336	6.4	S0
S0-446	2.1542	0.7031	6.8	S0
S0-447	2.2199	0.7203	6.2	S0
S0-448	1.6959	0.7322	5.7	S0
S0-449	2.9662	0.7575	6.1	S0
S0-450	2.4986	0.7723	6.4	S0
S0-451	3.2041	0.8154	4.6	S0
S0-452	2.3895	0.7349	6	S0
S0-453	2.5244	0.7694	5.5	S0
S0-454	1.0623	0.5272	6.9	S0
S0-455	2.818	0.7468	4.5	S0
S0-456	3.1298	0.7925	6.3	S0
S0-457	2.1905	0.7513	6.2	S0
S0-458	1.5398	0.6916	6	S0
S0-459	1.9581	0.7338	4.9	S0
S0-460	2.9994	0.7971	4.3	S0
S0-461	1.9965	0.7067	6.9	S0
S0-462	2.4422	0.7409	5.9	S0
S0-463	3.0505	0.7942	4.8	S0
S0-464	2.7408	0.801	5.7	S0
S0-465	2.2577	0.7159	6.5	S0
S0-466	2.6036	0.7498	3.7	S0
S0-467	2.2037	0.7683	5.5	S0
S0-468	2.9603	0.8365	4.4	S0
S0-469	2.0289	0.7485	5.4	S0
S0-470	2.9659	0.7482	6.2	S0
S0-471	2.1978	0.7684	4.9	S0
S0-472	1.36	0.7426	4.3	S0
S0-473	2.6124	0.7954	4.7	S0
S0-474	2.3034	0.6881	5.6	S0
S0-475	0.8608	0.5284	7.6	S0
S0-476	2.3597	0.785	6	S0
S0-477	2.1525	0.7544	6.1	S0
S0-478	2.1588	0.7306	6.9	S0
S0-479	2.177	0.7149	6.2	S0
S0-480	2.2706	0.7338	6.4	S0
S0-481	3.1135	0.8038	6.1	S0
S0-482	2.2878	0.7573	5.4	S0
S0-483	2.3888	0.7697	5.3	S0
S0-484	2.2907	0.7008	7.2	S0
S0-485	2.9253	0.8072	4.8	S0
S0-486	2.2801	0.7803	5.4	S0
S0-487	2.9862	0.7907	4.9	S0
S0-488	2.0327	0.7375	5	S0
S0-489	2.1819	0.7475	5.9	S0
S0-490	2.7786	0.7824	4.2	S0
S0-491	1.9858	0.7348	5.9	S0
S0-492	2.3324	0.7879	5.9	S0
S0-493	2.9105	0.7636	4	S0
S0-494	2.0632	0.7052	6.1	S0
S0-495	1.7735	0.6098	6.6	S0
S0-496	1.8007	0.7339	5.9	S0
S0-497	2.5824	0.7396	3.2	S0
S0-498	2.594	0.7654	6.2	S0
S0-499	2.577	0.7697	5.6	S0
S0-500	2.7429	0.7586	4.5	S0
S0-501	2.3818	0.784	5.8	S0
S0-502	2.1556	0.6746	6.4	S0
S0-503	1.9391	0.7874	7	S0
S0-504	1.6721	0.6845	6.6	S0
S0-505	2.1336	0.7707	5.5	S0
S0-506	2.5322	0.7557	4.5	S0
S0-507	2.2629	0.7542	4.5	S0
S0-508	2.9342	0.775	3.2	S0
S0-509	1.5161	0.6528	5.7	S0
S0-510	2.2015	0.7151	6.9	S0
S0-511	1.57	0.7108	6.9	S0
S0-512	1.7495	0.7062	7.1	S0
S0-513	2.0981	0.777	4.8	S0
S0-514	2.6842	0.7969	4.8	S0
S0-515	2.2474	0.8243	4.4	S0
S0-516	3.0801	0.8213	4.5	S0
S0-517	2.7958	0.7668	4.2	S0
S0-518	2.6896	0.7751	5.2	S0
S0-519	2.4406	0.8416	5.8	S0
S0-520	2.4357	0.7454	6.1	S0
S0-521	2.5212	0.8067	5	S0
S0-522	3.0747	0.8108	4.9	S0
S0-523	3.0978	0.8601	3.7	S0
S0-524	2.8535	0.7987	4.6	S0
S0-525	1.5574	0.7434	5.5	S0
S0-526	1.5286	0.7664	5.7	S0
S0-527	2.8794	0.8133	4.1	S0
S0-528	3.1033	0.7514	5.3	S0
S0-529	2.7994	0.7351	5	S0
S0-530	2.5191	0.7503	5.3	S0
S0-531	2.4973	0.7369	5.3	S0
S0-532	2.7152	0.7262	5.8	S0
S0-533	1.966	0.7262	5.3	S0
S0-534	1.8229	0.7243	5.3	S0
S0-535	1.185	0.6145	7.9	S0
S0-536	2.4024	0.7638	6.2	S0
S0-537	2.5028	0.7532	4.6	S0
S0-538	2.6548	0.7511	4.4	S0
S0-539	2.1815	0.803	5	S0
S0-540	1.9131	0.719	4.3	S0
S0-541	2.6743	0.7701	5.3	S0
S0-542	2.4691	0.7331	5.5	S0
S0-543	2.7662	0.7609	6.2	S0
S0-544	2.4315	0.8	5.7	S0
S0-545	2.7465	0.7978	5.5	S0
S0-546	1.4291	0.5909	7	S0
S0-547	2.5909	0.7401	5.3	S0
S0-548	2.471	0.729	5.9	S0
S0-549	2.3688	0.7416	4.4	S0
S0-550	1.5241	0.7383	5.5	S0
S0-551	2.4466	0.7741	6	S0
S0-552	1.5591	0.6641	5.4	S0
S0-553	2.3497	0.7691	4.3	S0
S0-554	2.0263	0.7534	4.1	S0
S0-555	2.1169	0.7614	4.7	S0
S0-556	1.7618	0.7313	5.6	S0
S0-557	2.0614	0.7613	4.4	S0
S0-558	1.6235	0.6866	4.7	S0
S0-559	2.7273	0.7799	4.6	S0
S0-560	2.5263	0.7524	6.4	S0
S0-561	2.3942	0.8168	4.2	S0
S0-562	2.4443	0.7714	5.6	S0
S0-563	3.0193	0.8187	3.7	S0
S0-564	2.2877	0.7233	7	S0
S0-565	2.3709	0.7308	6.3	S0
S0-566	0.9826	0.522	7.8	S0
S0-567	1.9851	0.7496	5.6	S0
S0-568	1.8286	0.7084	6.4	S0
S0-569	2.4551	0.7902	4.4	S0
S0-570	2.4044	0.7498	5.8	S0
S0-571	2.7026	0.7619	5.3	S0
S0-572	3.5885	0.8087	4.1	S0
S0-573	2.841	0.7746	4.1	S0
S0-574	2.6822	0.7772	5.2	S0
S0-575	2.8901	0.7917	3.2	S0
S0-576	3.1234	0.7963	4.9	S0
S0-577	1.5334	0.751	5.3	S0
S0-578	2.7217	0.7957	5.4	S0
S0-579	2.1436	0.7609	6.3	S0
S0-580	1.877	0.7302	6.1	S0
S0-581	1.9678	0.684	6.1	S0
S0-582	2.6277	0.7909	5.3	S0
S0-583	2.6857	0.7814	4.6	S0
S0-584	2.4922	0.8117	3.5	S0
S0-585	1.9965	0.7162	5.2	S0
S0-586	2.1547	0.729	5.1	S0
S0-587	2.1101	0.7359	5.8	S0
S0-588	1.8876	0.7041	6.8	S0
S0-589	1.9668	0.6548	5.9	S0
S0-590	2.183	0.7395	5.9	S0
S0-591	2.3138	0.7749	5.5	S0
S0-592	2.6099	0.8391	3.7	S0
S0-593	3.1973	0.8587	2.8	S0
S0-594	2.0649	0.7273	7.3	S0
S0-595	1.2956	0.6215	6.8	S0
S0-596	2.2459	0.7398	6.7	S0
S0-597	2.1908	0.745	6.4	S0
S0-598	2.096	0.734	6.5	S0
S0-599	2.3335	0.7657	6.4	S0
S0-600	1.8602	0.7116	6.2	S0
S0-601	2.3715	0.7484	6.8	S0
S0-602	2.0603	0.7632	6.5	S0
S0-603	2.4007	0.7819	4.8	S0
S0-604	2.3563	0.7483	5.5	S0
S0-605	2.561	0.825	2.8	S0
S0-606	2.7075	0.8001	4.6	S0
S0-607	3.3327	0.8207	3.8	S0
S0-608	2.2991	0.7539	4.9	S0
S0-609	2.1692	0.8119	4.3	S0
S0-610	2.9579	0.7735	3	S0
S0-611	2.2986	0.7632	5.7	S0
S0-612	2.5074	0.7627	4.7	S0
S0-613	2.5265	0.7955	4.3	S0
S0-614	2.545	0.8038	4.9	S0
S0-615	2.2009	0.8093	5	S0
S0-616	2.2319	0.7266	5.3	S0
S0-617	2.1208	0.7703	5.8	S0
S0-618	2.4029	0.7626	6.1	S0
S0-619	2.5179	0.7659	5.7	S0
S0-620	2.3694	0.7465	4.2	S0
S0-621	3.125	0.8102	4.3	S0
S0-622	2.8409	0.8008	3	S0
S0-623	2.7593	0.8215	4.5	S0
S0-624	2.2805	0.7067	6.1	S0
S0-625	3.0941	0.7912	3.8	S0
S0-626	2.8992	0.8	4.9	S0
S0-627	2.5121	0.7745	4.9	S0
S0-628	1.841	0.7567	5.5	S0
S0-629	3.1468	0.768	3.9	S0
S0-630	2.702	0.7547	5.8	S0
S0-631	2.5727	0.7974	6.9	S0
S0-632	2.0962	0.7676	6.1	S0
S0-633	1.9288	0.7022	5	S0
S0-634	1.6534	0.6673	5.9	S0
S0-635	2.5916	0.766	5.1	S0
S0-636	2.5023	0.7637	5.5	S0
S0-637	2.3518	0.7445	5.3	S0
S0-638	2.2227	0.7419	6.2	S0
S0-639	2.5367	0.7702	5.2	S0
S0-640	2.0902	0.7649	5.5	S0
S0-641	2.4773	0.753	6.2	S0
S0-642	2.1055	0.7117	5.6	S0
S0-643	1.953	0.7604	4.8	S0
S0-644	3.3255	0.8058	3.5	S0
S0-645	2.1202	0.7069	7.3	S0
S0-646	1.9443	0.6727	7.2	S0
S0-647	1.172	0.5782	8	S0
S0-648	2.6448	0.766	5.6	S0
S0-649	2.4097	0.7653	5.3	S0
S0-650	2.5741	0.786	5	S0
S0-651	2.2885	0.7591	5.1	S0
S0-652	2.7552	0.7759	3.9	S0
S0-653	2.8719	0.783	4.3	S0
S0-654	3.0392	0.849	4	S0
S0-655	3.2256	0.799	4.3	S0
S0-656	2.7042	0.75	4.7	S0
S0-657	2.5208	0.7644	4.4	S0
S0-658	2.2567	0.7763	4.9	S0
S0-659	2.7898	0.7812	4.3	S0
S0-660	2.9567	0.8001	3.9	S0
S0-661	1.7496	0.6335	6.3	S0
S0-662	1.764	0.7036	7.5	S0
S0-663	2.4088	0.7225	5.2	S0
S0-664	2.9983	0.7472	6.3	S0
S0-665	1.9062	0.7074	5.8	S0
S0-666	2.8801	0.7997	4.4	S0
S0-667	2.9866	0.7791	4.5	S0
S0-668	2.2357	0.7346	7.1	S0
S0-669	2.7496	0.7654	4.5	S0
S0-670	1.9081	0.7218	4.7	S0
S0-671	1.9467	0.7765	4.6	S0
S0-672	2.6998	0.7713	4.8	S0
S0-673	2.6532	0.7795	5.5	S0
S0-674	2.8001	0.825	3.9	S0
S0-675	2.7932	0.7512	4	S0
S0-676	2.69	0.7318	6.3	S0
S0-677	2.7009	0.7972	3.9	S0
S0-678	2.5957	0.7887	4.5	S0
S0-679	2.7179	0.7895	4.6	S0
S0-680	2.1211	0.765	5.4	S0
S0-681	2.165	0.8099	4.1	S0
S0-682	2.6443	0.8038	4.1	S0
S0-683	2.8425	0.793	4.4	S0
S0-684	2.5025	0.7699	5.6	S0
S0-685	2.171	0.7943	4.8	S0
S0-686	2.7351	0.7767	5.3	S0
S0-687	2.5181	0.8083	6	S0
S0-688	2.8169	0.7844	5	S0
S0-689	2.7272	0.7818	5.3	S0
S0-690	2.0383	0.7435	7	S0
S0-691	3.7843	0.9086	3.1	S0
S0-692	3.0487	0.7883	3.8	S0
S0-693	2.7983	0.8183	4.6	S0
S0-694	2.351	0.7236	5.9	S0
S0-695	1.6092	0.7206	7.1	S0
S0-696	2.5058	0.7244	6.8	S0
S0-697	2.4439	0.7582	5.1	S0
S0-698	2.6413	0.7485	6.1	S0
S0-699	3.1989	0.749	6.6	S0
S0-700	2.9004	0.8252	4.4	S0
S0-701	2.9052	0.791	5.5	S0
S0-702	2.3863	0.7279	6.4	S0
S0-703	2.4786	0.7583	5.9	S0
S0-704	2.8418	0.7443	5.2	S0
S0-705	2.6319	0.7901	4.5	S0
S0-706	2.3176	0.7729	5.3	S0
S0-707	2.8227	0.747	4.1	S0
S0-708	2.7753	0.7819	5.8	S0
S0-709	2.7455	0.7594	5.5	S0
S0-710	2.1591	0.7134	6.3	S0
S0-711	2.345	0.7182	5.8	S0
S0-712	2.6641	0.7472	5.5	S0
S0-713	2.5803	0.7662	3.9	S0
S0-714	2.4335	0.7903	5.6	S0
S0-715	1.8384	0.7091	6.3	S0
S0-716	1.93	0.7577	5.5	S0
S0-717	3.0619	0.7428	6.4	S0
S0-718	2.6736	0.8054	5.9	S0
S0-719	2.1171	0.7622	4.6	S0
S0-720	1.9407	0.7589	4.9	S0
S0-721	2.7495	0.7709	6	S0
S0-722	2.1336	0.7397	6.2	S0
S0-723	3.0219	0.7979	4.3	S0
S0-724	2.1791	0.7189	6.7	S0
S0-725	2.6395	0.7919	5.2	S0
S0-726	2.7269	0.8087	5	S0
S0-727	2.6611	0.7544	5.7	S0
S0-728	2.6521	0.7906	4.4	S0
S0-729	2.6535	0.7515	6.4	S0
S0-730	2.6632	0.75	5.3	S0
S0-731	2.342	0.7523	5.1	S0
S0-732	2.8083	0.7461	5.1	S0
S0-733	2.2285	0.7116	4.1	S0
S0-734	2.7366	0.792	5.5	S0
S0-735	2.9055	0.7735	4.7	S0
S0-736	2.6156	0.8335	5.9	S0
S0-737	2.059	0.7144	4.4	S0
S0-738	2.2027	0.7342	4.8	S0
S1-1	2.0999	0.782	4.5	S1
S1-2	2.1055	0.7323	3.4	S1
S1-3	2.0989	0.7329	5.2	S1
S1-4	2.7224	0.7889	2.1	S1
S1-5	1.9196	0.7127	2.6	S1
S1-6	2.6465	0.7307	1.4	S1
S1-7	3.0427	0.7527	5	S1
S1-8	2.8486	0.7543	4.3	S1
S1-9	2.4004	0.7457	3.7	S1
S1-10	2.3062	0.7614	2.8	S1
S1-11	2.0448	0.7396	4	S1
S1-12	2.4476	0.7514	3.4	S1
S1-13	2.3551	0.7662	3.8	S1
S1-14	2.0992	0.7261	3.3	S1
S1-15	2.9426	0.7787	3.1	S1
S1-16	2.2423	0.7748	3.7	S1
S1-17	2.4202	0.7901	2.1	S1
S1-18	2.4079	0.7893	3.3	S1
S1-19	1.829	0.6266	5.7	S1
S1-20	2.043	0.7718	3.4	S1
S1-21	2.2116	0.7874	3.1	S1
S1-22	2.0691	0.7322	4.5	S1
S1-23	2.1335	0.7743	3.9	S1
S1-24	2.3587	0.771	2.9	S1
S1-25	2.4116	0.7736	3.1	S1
S1-26	2.3646	0.7898	4.5	S1
S1-27	2.4678	0.7465	5	S1
S1-28	2.447	0.7622	4.3	S1
S1-29	2.104	0.7598	4.1	S1
S1-30	1.987	0.7906	4.6	S1
S1-31	2.3854	0.7732	3.6	S1
S1-32	2.5041	0.7948	4.7	S1
S1-33	2.2795	0.8083	4	S1
S1-34	2.6505	0.7612	3.3	S1
S1-35	2.6311	0.8121	3.2	S1
S1-36	2.3155	0.7771	3.7	S1
S1-37	2.6093	0.7745	2.8	S1
S1-38	2.3542	0.7217	4.1	S1
S1-39	3.1089	0.7841	4	S1
S1-40	2.6842	0.7819	3.7	S1
S1-41	2.0791	0.7875	4	S1
S1-42	2.0574	0.7676	4.2	S1
S1-43	2.6865	0.7746	4.1	S1
S1-44	2.4499	0.7237	4.2	S1
S1-45	2.8472	0.7974	2.7	S1
S1-46	2.4011	0.7339	3.1	S1
S1-47	2.8003	0.7786	3.5	S1
S1-48	2.6316	0.7923	2.2	S1
S1-49	2.4995	0.795	2.5	S1
S1-50	2.5985	0.7664	2.6	S1
S1-51	2.4817	0.7396	2.4	S1
S1-52	2.3014	0.7443	4.6	S1
S1-53	2.9863	0.7939	2.8	S1
S1-54	2.9589	0.7672	3.1	S1
S1-55	2.4919	0.7625	3.6	S1
S1-56	2.0899	0.7779	4	S1
S1-57	2.5038	0.8155	3.4	S1
S1-58	2.8105	0.7828	3.6	S1
S1-59	2.5175	0.7684	2.9	S1
S1-60	2.4241	0.7926	2	S1
S1-61	2.2873	0.7709	3.3	S1
S1-62	2.3738	0.7745	4.1	S1
S1-63	1.7816	0.7656	4.4	S1
S1-64	2.4963	0.7694	4	S1
S1-65	2.4687	0.7855	3.5	S1
S1-66	2.3013	0.8026	3.7	S1
S1-67	1.8292	0.7739	4.5	S1
S1-68	2.5007	0.7541	3.1	S1
S1-69	1.8309	0.7013	5.4	S1
S1-70	2.3106	0.7404	3.4	S1
S1-71	2.271	0.7705	4.5	S1
S1-72	2.1639	0.7692	3.6	S1
S1-73	2.2429	0.7667	3.3	S1
S1-74	2.5693	0.7683	4.8	S1
S1-75	2.3711	0.7659	4.3	S1
S1-76	2.613	0.7878	3.6	S1
S1-77	2.6337	0.7501	4.5	S1
S1-78	3.291	0.7504	5	S1
S1-79	2.2152	0.7111	5.2	S1
S1-80	2.1888	0.7812	4.1	S1
S1-81	2.5763	0.7845	3.6	S1
S1-82	2.6485	0.7622	3.5	S1
S1-83	3.001	0.8085	3.7	S1
S1-84	2.5071	0.7726	3.1	S1
S1-85	2.3615	0.7807	4.7	S1
S1-86	2.4121	0.7603	4.3	S1
S1-87	2.906	0.7817	2.8	S1
S1-88	2.5174	0.7484	2.4	S1
S1-89	2.8667	0.7683	3.8	S1
S1-90	2.7625	0.7559	3.9	S1
S1-91	2.9181	0.7641	4	S1
S1-92	2.3891	0.7927	3.9	S1
S1-93	2.3944	0.7189	3.7	S1
S1-94	2.449	0.8011	3.3	S1
S1-95	2.4316	0.7611	4	S1
S1-96	2.0996	0.7796	3.7	S1
S1-97	3.248	0.7448	4.4	S1
S1-98	2.7323	0.7513	4.4	S1
S1-99	2.2822	0.7939	3.2	S1
S1-100	2.2962	0.7954	4.3	S1
S1-101	3.0579	0.7447	4.2	S1
S1-102	2.2629	0.7674	3.8	S1
S1-103	3.1865	0.8033	3.1	S1
S1-104	2.4371	0.7761	3.8	S1
S1-105	2.6852	0.753	3.3	S1
S1-106	2.8015	0.7952	4.5	S1
S1-107	2.3873	0.7613	3.4	S1
S1-108	2.4975	0.7717	4.2	S1
S1-109	2.0504	0.7391	4.7	S1
S1-110	2.4391	0.725	4	S1
S1-111	2.2277	0.7457	5	S1
S1-112	3.017	0.78	3.8	S1
S1-113	2.0334	0.7639	4.4	S1
S1-114	2.8018	0.7657	4.6	S1
S1-115	2.6435	0.7752	2.5	S1
S1-116	2.5237	0.7598	3.9	S1
S1-117	2.8168	0.7828	3.9	S1
S1-118	2.5085	0.7906	3.1	S1
S1-119	2.2028	0.7932	3.3	S1
S1-120	3.1423	0.7563	3.8	S1
S1-121	2.0839	0.765	4.9	S1
S1-122	3.0752	0.8044	1.4	S1
S1-123	2.8713	0.832	2.2	S1
S1-124	2.9675	0.7815	4.7	S1
S1-125	2.3077	0.7518	4.1	S1
S1-126	2.5131	0.7907	3.9	S1
S1-127	2.7036	0.7554	2.8	S1
S1-128	2.6313	0.7843	2.8	S1
S1-129	2.7102	0.7777	3	S1
S1-130	2.3855	0.7839	2.2	S1
S1-131	2.5837	0.7576	3.9	S1
S1-132	2.1916	0.8013	2.1	S1
S1-133	2.4001	0.7503	3	S1
S1-134	2.6474	0.7933	2.5	S1
S1-135	2.6779	0.7776	2.4	S1
S1-136	2.2883	0.7459	4.2	S1
S1-137	2.8793	0.7873	2.7	S1
S1-138	2.5902	0.7249	3.5	S1
S1-139	2.0424	0.7278	2.6	S1
S1-140	2.2411	0.7604	3.6	S1
S1-141	2.5138	0.7584	2.7	S1
S1-142	2.2597	0.7851	2	S1
S1-143	2.1232	0.7564	3.5	S1
S1-144	2.4711	0.7758	3.1	S1
S1-145	2.9183	0.7733	3.3	S1
S1-146	2.4154	0.7691	2.5	S1
S1-147	2.5479	0.7776	3.9	S1
S1-148	2.3262	0.7805	4	S1
S1-149	2.4117	0.7484	2.7	S1
S1-150	2.615	0.8071	3.4	S1
S1-151	2.2214	0.7275	3.7	S1
S1-152	2.9244	0.7752	3.1	S1
S1-153	2.3442	0.693	3.1	S1
S1-154	2.737	0.7528	4.5	S1
S1-155	2.669	0.718	5	S1
S1-156	2.6584	0.7591	4.2	S1
S1-157	2.4156	0.7538	4	S1
S1-158	3.3017	0.7944	3.6	S1
S1-159	2.3093	0.7433	4.1	S1
S1-160	3.1409	0.8113	2	S1
S1-161	2.8571	0.7834	3.5	S1
S1-162	2.5853	0.7742	3.5	S1
S1-163	2.6794	0.781	3.2	S1
S1-164	2.8138	0.7369	4.7	S1
S1-165	2.8489	0.7878	3.3	S1
S1-166	2.3781	0.7753	3.9	S1
S1-167	2.4055	0.7318	5	S1
S1-168	3.0139	0.7645	3.5	S1
S1-169	2.8255	0.7533	4.4	S1
S1-170	2.8494	0.7594	4.1	S1
S1-171	2.4881	0.7168	3.8	S1
S1-172	2.5134	0.7915	3.7	S1
S1-173	2.5891	0.7659	4.4	S1
S1-174	2.8291	0.7761	3.9	S1
S1-175	2.4051	0.7761	4.2	S1
S1-176	2.4947	0.7377	3.2	S1
S1-177	3.1616	0.7989	4.9	S1
S1-178	2.5447	0.7822	4.3	S1
S1-179	2.891	0.7553	4	S1
S1-180	3.0587	0.8047	3.7	S1
S1-181	2.8335	0.7871	4.1	S1
S1-182	2.6047	0.7739	4.9	S1
S1-183	2.7397	0.7743	3.8	S1
S1-184	3.0963	0.7934	2.4	S1
S1-185	2.6446	0.7396	3.2	S1
S1-186	2.5684	0.7248	4	S1
S1-187	2.2741	0.7752	3.9	S1
S1-188	2.162	0.7862	1.9	S1
S1-189	2.6617	0.7835	3.9	S1
S1-190	1.9527	0.7136	4.3	S1
S1-191	1.8808	0.6903	3.3	S1
S1-192	2.1848	0.7454	2.9	S1
S1-193	2.0377	0.7636	4.6	S1
S1-194	2.7498	0.7963	3.5	S1
S1-195	2.6053	0.755	3.8	S1
S1-196	2.2684	0.773	2.8	S1
S1-197	2.8621	0.765	2.9	S1
S1-198	2.509	0.776	2.9	S1
S1-199	2.638	0.7975	2.2	S1
S1-200	2.4448	0.751	4.6	S1
S1-201	2.6323	0.7678	3.4	S1
S1-202	2.3627	0.7526	1.9	S1
S1-203	2.2434	0.7538	3.5	S1
S1-204	2.3429	0.7589	4	S1
S1-205	2.6613	0.7829	2.8	S1
S1-206	2.4812	0.7924	2.6	S1
S1-207	2.9807	0.7928	3.3	S1
S1-208	2.6464	0.7676	3	S1
S1-209	2.2047	0.7643	3.5	S1
S1-210	2.0869	0.7832	3.9	S1
S1-211	2.4891	0.7871	2.9	S1
S1-212	1.9869	0.7803	3.9	S1
S1-213	1.9359	0.8097	3.6	S1
S1-214	1.9525	0.7553	4.4	S1
S1-215	2.4327	0.7553	3.5	S1
S1-216	2.4199	0.7117	3.6	S1
S1-217	2.3312	0.7594	3.9	S1
S1-218	2.111	0.7695	3.2	S1
S1-219	2.321	0.7845	3.2	S1
S1-220	2.2487	0.7543	4.2	S1
S1-221	2.2416	0.7751	4.3	S1
S1-222	2.467	0.7753	3.1	S1
S1-223	2.7345	0.7395	4.3	S1
S1-224	2.5452	0.7874	3.6	S1
S1-225	2.4068	0.7352	4	S1
S1-226	2.0394	0.7464	2.7	S1
S1-227	2.3104	0.7545	4.8	S1
S1-228	2.3076	0.7789	3.8	S1
S1-229	3.0302	0.7388	3.5	S1
S1-230	2.1824	0.7477	4.8	S1
S1-231	2.3	0.7686	2.7	S1
S1-232	2.4154	0.7522	3.9	S1
S1-233	2.5626	0.791	3.5	S1
S1-234	2.2191	0.7953	4.1	S1
S1-235	2.2656	0.7722	4.3	S1
S1-236	2.3009	0.755	4	S1
S1-237	2.3773	0.756	3.2	S1
S1-238	2.5598	0.762	2.1	S1
S1-239	2.1578	0.7777	4.4	S1
S1-240	2.0661	0.7819	5	S1
S1-241	2.5192	0.79	3.5	S1
S1-242	2.3319	0.7761	3.1	S1
S1-243	1.9369	0.764	3.3	S1
S1-244	2.4082	0.7479	4.4	S1
S1-245	2.2494	0.7538	3.3	S1
S1-246	2.4933	0.7478	5	S1
S1-247	2.6177	0.7631	4	S1
S1-248	2.654	0.7652	4.1	S1
S1-249	2.2459	0.7594	3.8	S1
S1-250	2.3206	0.7896	3	S1
S1-251	2.2368	0.7834	3.8	S1
S1-252	2.8011	0.7946	3.2	S1
S1-253	2.5403	0.742	3.9	S1
S1-254	2.7311	0.7432	3.8	S1
S1-255	2.728	0.7412	3.1	S1
S1-256	3.0369	0.801	3	S1
S1-257	2.6571	0.7566	3.9	S1
S1-258	2.8737	0.8067	3.1	S1
S1-259	2.7007	0.7844	3.5	S1
S1-260	2.6815	0.7899	4.2	S1
S1-261	2.6098	0.8022	4.5	S1
S1-262	2.0406	0.7443	4.9	S1
S1-263	2.884	0.7806	2.7	S1
S1-264	2.8798	0.7764	4.1	S1
S1-265	3.0024	0.7958	3.7	S1
S1-266	2.1802	0.7753	4.3	S1
S1-267	2.4131	0.7348	4.4	S1
S1-268	2.7204	0.7659	3.8	S1
S1-269	2.363	0.779	3.4	S1
S1-270	2.2389	0.7903	3.3	S1
S1-271	2.5218	0.7747	3.9	S1
S1-272	2.5237	0.7631	3.9	S1
S1-273	2.2592	0.7548	5.3	S1
S1-274	2.018	0.7399	4.5	S1
S1-275	2.5968	0.7623	4.2	S1
S1-276	2.5234	0.7726	4.3	S1
S1-277	2.0347	0.7157	5	S1
S1-278	2.0174	0.6921	4.8	S1
S1-279	2.5268	0.7729	3.5	S1
S1-280	2.2436	0.7785	3.9	S1
S1-281	2.1945	0.7784	4.2	S1
S1-282	2.5228	0.7181	3.5	S1
S1-283	3.1168	0.7777	3	S1
S1-284	2.7204	0.782	3.5	S1
S1-285	2.3367	0.7702	4.5	S1
S1-286	2.8595	0.8	4.2	S1
S1-287	2.6354	0.7402	3.5	S1
S1-288	2.4158	0.7625	4.4	S1
S1-289	3.2464	0.7648	3.8	S1
S1-290	2.976	0.7844	2.5	S1
S1-291	2.5482	0.7917	3.5	S1
S1-292	3.4429	0.78	4.4	S1
S1-293	3.2396	0.7931	2.8	S1
S1-294	3.0587	0.7869	4.1	S1
S1-295	2.6938	0.7294	4.2	S1
S1-296	2.5005	0.7801	3.9	S1
S1-297	2.9161	0.8117	2.7	S1
S1-298	2.5158	0.7773	3.1	S1
S1-299	2.3765	0.7858	1.9	S1
S1-300	2.79	0.7839	2.6	S1
S1-301	2.3607	0.7941	3.5	S1
S1-302	2.4009	0.7906	2.8	S1
S1-303	2.7594	0.7881	3.6	S1
S1-304	2.6754	0.7758	2.8	S1
S1-305	2.5908	0.7565	2.7	S1
S1-306	2.6898	0.7589	4.3	S1
S1-307	2.4458	0.7613	3.9	S1
S1-308	2.3413	0.7698	4.2	S1
S1-309	2.8915	0.8	4.3	S1
S1-310	2.897	0.7539	3	S1
S1-311	2.4822	0.7569	4.5	S1
S1-312	2.4815	0.7697	4.2	S1
S1-313	2.5161	0.7881	3.3	S1
S1-314	3.0003	0.7941	2.7	S1
S1-315	2.7334	0.7373	4.5	S1
S1-316	2.3403	0.7495	3.5	S1
S1-317	2.403	0.746	3.3	S1
S1-318	2.964	0.7516	3.4	S1
S1-319	2.6101	0.7438	3	S1
S1-320	2.6594	0.7247	3.9	S1
S1-321	2.7285	0.7266	3	S1
S1-322	2.2235	0.7529	2.5	S1
S1-323	2.2545	0.7842	3.4	S1
S1-324	2.0129	0.7352	5.1	S1
S1-325	2.4737	0.7961	4.2	S1
S1-326	1.8784	0.773	4.5	S1
S1-327	1.9764	0.7429	5.6	S1
S1-328	2.4238	0.7733	4.7	S1
S1-329	2.4995	0.7684	4.8	S1
S1-330	3.2852	0.7939	4	S1
S1-331	2.8413	0.8029	2.8	S1
S1-332	2.2827	0.7736	4.7	S1
S1-333	2.1422	0.7572	4.6	S1
S1-334	2.8416	0.7541	4.4	S1
S1-335	2.6342	0.7778	2.5	S1
S1-336	2.7962	0.7568	3	S1
S1-337	2.0595	0.7563	3.6	S1
S1-338	2.815	0.7685	2.8	S1
S1-339	2.5949	0.7257	4.6	S1
S1-340	2.22	0.7998	2.5	S1
S1-341	2.4639	0.7681	4.4	S1
S1-342	2.3741	0.7529	4.1	S1
S1-343	2.2797	0.7887	4.1	S1
S1-344	2.5211	0.7716	3.8	S1
S1-345	2.6353	0.7737	3.9	S1
S1-346	2.1633	0.763	3.9	S1
S1-347	2.3839	0.7894	3.5	S1
S1-348	3.0567	0.808	2.5	S1
S1-349	2.6193	0.7938	2.8	S1
S1-350	2.9972	0.7727	3.2	S1
S1-351	2.7089	0.7848	5.1	S1
S1-352	2.8503	0.7891	4.1	S1
S1-353	2.3569	0.7998	3.9	S1
S1-354	2.2283	0.7595	5	S1
S1-355	2.6345	0.7261	3.5	S1
S1-356	2.2487	0.7482	3.9	S1
S2-1	2.3446	0.7229	5.7	S2
S2-2	1.2971	0.7098	5.4	S2
S2-3	2.2277	0.7399	3	S2
S2-4	1.783	0.7162	2.4	S2
S2-5	1.9216	0.7748	4.4	S2
S2-6	1.6196	0.7307	6.4	S2
S2-7	1.7951	0.7241	3.9	S2
S2-8	1.6803	0.7488	5.5	S2
S2-9	2.4067	0.8064	2.6	S2
S2-10	2.567	0.7794	2.5	S2
S2-11	2.1508	0.7849	3.6	S2
S2-12	2.2004	0.8172	4.6	S2
S2-13	2.1496	0.8368	3.5	S2
S2-14	3.2099	0.8438	2.7	S2
S2-15	2.6459	0.7906	2.9	S2
S2-16	2.3875	0.7624	6	S2
S2-17	1.9278	0.713	5.5	S2
S2-18	1.8079	0.7553	4.2	S2
S2-19	2.2055	0.7524	5.3	S2
S2-20	1.9848	0.7407	5.1	S2
S2-21	1.892	0.7599	5	S2
S2-22	2.2885	0.7711	3.4	S2
S2-23	2.3837	0.7705	4.1	S2
S2-24	1.3021	0.6881	6.5	S2
S2-25	2.178	0.7147	4.9	S2
S2-26	2.1345	0.7197	5	S2
S2-27	2.008	0.7816	3.5	S2
S2-28	1.9859	0.7295	4.3	S2
S2-29	2.5038	0.7482	5.1	S2
S2-30	2.07	0.725	5.8	S2
S2-31	2.0355	0.6873	4.5	S2
S2-32	2.0327	0.76	5	S2
S2-33	1.5245	0.7385	5.7	S2
S2-34	1.7403	0.7323	3.9	S2
S2-35	1.9183	0.732	5.1	S2
S2-36	2.4628	0.7678	2.6	S2
S2-37	2.498	0.7689	4.6	S2
S2-38	1.737	0.7563	5.3	S2
S2-39	2.546	0.7481	3.9	S2
S2-40	2.1003	0.7514	5.7	S2
S2-41	1.7851	0.7635	4.9	S2
S2-42	2.1766	0.7189	5.4	S2
S2-43	2.0245	0.7358	5.7	S2
S2-44	2.1547	0.7588	5.4	S2
S2-45	2.103	0.7297	6.2	S2
S2-46	2.0252	0.7032	4.6	S2
S2-47	2.3804	0.7418	5.1	S2
S2-48	2.1594	0.7599	5	S2
S2-49	2.0226	0.7699	3.6	S2
S2-50	1.8792	0.7385	5.2	S2
S2-51	2.3147	0.7656	5.3	S2
S2-52	2.2817	0.7535	5.5	S2
S2-53	2.0225	0.7175	6.6	S2
S2-54	2.0241	0.6993	5.2	S2
S2-55	2.3041	0.7668	5.1	S2
S2-56	2.1154	0.7651	4.1	S2
S2-57	2.2055	0.757	4.1	S2
S2-58	2.2035	0.7374	5.8	S2
S2-59	2.139	0.7816	3.5	S2
S2-60	2.2093	0.7484	6	S2
S2-61	2.1638	0.7255	5.4	S2
S2-62	2.4679	0.7753	4.3	S2
S2-63	2.0652	0.7249	5.8	S2
S2-64	1.9035	0.7502	4.9	S2
S2-65	2.3514	0.7727	4.1	S2
S2-66	2.0464	0.7778	4.6	S2
S2-67	2.2027	0.773	3.9	S2
S2-68	2.3667	0.7591	2.7	S2
S2-69	1.6908	0.7307	6.2	S2
S2-70	1.5418	0.7493	4.7	S2
S2-71	2.0208	0.7446	4.8	S2
S2-72	1.9084	0.7548	4.7	S2
S2-73	1.8733	0.7344	5.6	S2
S2-74	1.9495	0.7336	5.1	S2
S2-75	2.0873	0.7448	5.3	S2
S2-76	2.0778	0.7534	4.1	S2
S2-77	1.8598	0.6706	6.1	S2
S2-78	1.6541	0.7143	5.4	S2
S2-79	1.8482	0.6912	6	S2
S2-80	2.2586	0.7444	4.1	S2
S2-81	1.6253	0.7454	5.3	S2
S2-82	1.648	0.7566	4.9	S2
S2-83	1.6337	0.6801	5.5	S2
S2-84	1.6359	0.7523	5.9	S2
S2-85	1.855	0.7511	3.9	S2
S2-86	1.903	0.7698	4.6	S2
S2-87	1.9307	0.7296	6	S2
S2-88	2.1133	0.7673	5.5	S2
S2-89	2.168	0.7794	4	S2
S2-90	2.1516	0.7855	4	S2
S2-91	1.9346	0.7236	4.5	S2
S2-92	2.1091	0.7877	4.9	S2
S2-93	2.1963	0.7166	5.1	S2
S2-94	1.6802	0.7407	5.3	S2
S2-95	1.4423	0.7195	5.3	S2
S2-96	1.8546	0.743	5	S2
S2-97	1.9442	0.7346	5.5	S2
S2-98	2.073	0.7176	4.7	S2
S2-99	1.9324	0.7511	4.9	S2
S2-100	2.1478	0.7462	4.9	S2
S2-101	1.9937	0.6928	4.8	S2
S2-102	1.976	0.7565	5	S2
S2-103	2.1694	0.7458	5.1	S2
S2-104	1.913	0.7501	4.9	S2
S2-105	1.4783	0.6972	6.3	S2
S2-106	2.8467	0.751	3.9	S2
S2-107	2.2209	0.7366	4.3	S2
S2-108	1.775	0.7675	4.2	S2
S2-109	2.687	0.804	3.7	S2
S2-110	2.4073	0.6901	4.1	S2
S2-111	1.6041	0.7322	5.8	S2
S2-112	2.0392	0.7545	5.5	S2
S2-113	2.2243	0.727	4.4	S2
S2-114	2.2149	0.7717	5.4	S2
S2-115	2.193	0.7704	4.5	S2
S2-116	1.683	0.7376	5.1	S2
S2-117	1.9018	0.7386	6.2	S2
S2-118	1.8071	0.7348	5.4	S2
S2-119	1.9611	0.764	4.7	S2
S2-120	1.5708	0.7445	4.8	S2
S2-121	2.4994	0.7752	4.8	S2
S2-122	1.5248	0.731	6.4	S2
S2-123	1.8319	0.7374	4.3	S2
S2-124	1.9623	0.7569	4.5	S2
S2-125	2.0215	0.7726	4.7	S2
S2-126	1.9501	0.7421	4.3	S2
S2-127	2.181	0.7638	4.7	S2
S2-128	2.1053	0.777	4.5	S2
S2-129	1.7142	0.7201	5.7	S2
S2-130	2.5384	0.7175	3.6	S2
S2-131	2.1178	0.7747	4.3	S2
S2-132	1.9143	0.7437	4.3	S2
S2-133	1.8637	0.7484	4.7	S2
S2-134	2.0324	0.7716	5	S2
S2-135	1.5533	0.7161	6.2	S2
S2-136	1.8998	0.738	4.9	S2
S2-137	2.1811	0.7642	4.8	S2
S2-138	1.7636	0.7387	6.2	S2
S2-139	2.1824	0.7831	4.5	S2
S2-140	2.5159	0.7592	4.6	S2
S2-141	1.8202	0.6979	5.5	S2
S2-142	2.0578	0.6745	5.6	S2
S2-143	2.0117	0.7422	3.6	S2
S2-144	1.9748	0.7228	5.4	S2
S2-145	2.1093	0.7105	5.1	S2
S2-146	1.4437	0.6983	6.6	S2
S2-147	1.9331	0.7431	5.4	S2
S2-148	2.0523	0.7657	5.3	S2
S2-149	1.4693	0.7095	6.1	S2
S2-150	1.6936	0.7721	5.4	S2
S2-151	1.7962	0.7397	6.1	S2
S2-152	2.024	0.7521	4.2	S2
S2-153	1.7485	0.744	4.9	S2
S2-154	1.5877	0.71	4.7	S2
S2-155	2.0958	0.7217	5.7	S2
S2-156	1.6754	0.7446	4.6	S2
S2-157	2.0242	0.7728	4.4	S2
S2-158	2.4411	0.7814	5.3	S2
S2-159	2.024	0.7185	6.4	S2
S2-160	2.0873	0.7073	6.2	S2
S2-161	2.6357	0.7191	4.3	S2
S2-162	2.3959	0.7573	4.9	S2
S2-163	1.5518	0.7005	6.7	S2
S2-164	1.8021	0.6965	4.7	S2
S2-165	1.8899	0.7194	4.8	S2
S2-166	1.6082	0.704	6.3	S2
S2-167	2.2304	0.7251	4.3	S2
S2-168	2.1063	0.6963	4.7	S2
S2-169	2.189	0.7574	3.8	S2
S2-170	1.7859	0.752	5.8	S2
S2-171	2.0762	0.7468	5.6	S2
S2-172	2.4083	0.7575	4	S2
S2-173	1.8353	0.7418	4.1	S2
S2-174	2.3323	0.745	5.3	S2
S2-175	2.0851	0.7908	5.1	S2
S2-176	2.1015	0.7683	3.5	S2
S2-177	1.7952	0.7077	4.6	S2
S2-178	1.8915	0.7488	4.5	S2
S2-179	2.0666	0.7459	4.7	S2
S2-180	1.9759	0.7241	4.2	S2
S2-181	2.3701	0.7583	3.3	S2
S2-182	2.1804	0.7675	4	S2
S2-183	2.0056	0.7737	4.3	S2
S2-184	2.1324	0.7757	4.6	S2
S2-185	2.1061	0.7771	5.1	S2
S2-186	2.2914	0.7688	5.5	S2
S2-187	1.6081	0.7599	4.5	S2
S2-188	1.6794	0.6611	5.5	S2
S2-189	2.1229	0.7812	4.6	S2
S2-190	1.8397	0.7587	4.6	S2
S2-191	2.1971	0.7394	5	S2
S2-192	1.9985	0.7643	6.2	S2
S2-193	1.5855	0.7428	4.7	S2
S2-194	2.3424	0.727	5.4	S2
S2-195	2.1973	0.7213	5	S2
S2-196	2.0145	0.7595	4.7	S2
S2-197	1.7172	0.7268	2.9	S2
S2-198	2.7195	0.7903	4.8	S2
S2-199	2.1289	0.746	4.7	S2
S2-200	2.0688	0.7491	4.1	S2
S2-201	2.1169	0.7642	4.4	S2
S2-202	2.1935	0.7721	3.9	S2
S2-203	1.6621	0.7294	6.3	S2
S2-204	1.6847	0.7197	5.9	S2
S2-205	1.8612	0.7532	3.7	S2
S2-206	2.5695	0.7462	4.1	S2
S2-207	1.8209	0.7264	5.3	S2
S2-208	1.8319	0.7297	4.6	S2
S2-209	2.2197	0.7741	4.5	S2
S2-210	2.0154	0.7458	4.5	S2
S2-211	1.9982	0.7977	4.1	S2
S2-212	1.7381	0.7352	4.8	S2
S2-213	1.7086	0.757	5.7	S2
S2-214	2.1399	0.7177	5	S2
S2-215	2.1125	0.6907	5.6	S2
S2-216	1.8576	0.7543	4.4	S2
S2-217	1.8996	0.746	3.5	S2
S2-218	2.6734	0.7782	4.1	S2
S2-219	1.9762	0.7592	3.7	S2
S2-220	2.2652	0.7302	3.3	S2
S2-221	1.601	0.7395	4.7	S2
S2-222	1.9883	0.7644	3.8	S2
S2-223	2.6242	0.7185	4.8	S2
S3-1	NA	0.6996	3.6	S3
S3-2	NA	0.6618	1	S3
S3-3	NA	0.6775	2.4	S3
S3-4	NA	0.6992	1.7	S3
S3-5	NA	0.7237	4.3	S3
S3-6	NA	0.729	2.3	S3
S3-7	NA	0.7166	2.3	S3
S3-8	NA	0.7108	1.6	S3
S3-9	NA	0.7571	2	S3
S3-10	NA	0.6633	4	S3
S3-11	NA	0.7526	2.3	S3
S3-12	NA	0.6815	2	S3
S3-13	NA	0.667	2.3	S3
S3-14	NA	0.7933	1	S3
S3-15	NA	0.7458	2.8	S3
S3-16	NA	0.7424	2.9	S3
S3-17	NA	0.7455	3.5	S3
S3-18	NA	0.764	3.2	S3
S3-19	NA	0.7632	2.1	S3
S3-20	NA	0.7158	2.1	S3
S3-21	NA	0.8004	3	S3
S3-22	NA	0.7488	2.5	S3
S3-23	NA	0.7333	3	S3
S3-24	NA	0.6799	1.8	S3
S3-25	NA	0.7664	2.3	S3
S3-26	NA	0.7684	1.7	S3
S3-27	NA	0.7276	1.2	S3
S3-28	NA	0.7648	1.8	S3
S3-29	NA	0.7367	3.2	S3
S3-30	NA	0.8004	2.6	S3
S3-31	NA	0.7451	3.6	S3
S3-32	NA	0.7315	1.5	S3
S3-33	NA	0.725	2.6	S3
S3-34	NA	0.6886	3.6	S3
S3-35	NA	0.7281	2.1	S3
S3-36	NA	0.7659	2.8	S3
S3-37	NA	0.7492	3.1	S3
S3-38	NA	0.721	2.3	S3
S3-39	NA	0.6998	3.1	S3
S3-40	NA	0.7173	5.4	S3
S3-41	NA	0.6874	2.2	S3
S3-42	NA	0.7737	2.4	S3
S3-43	NA	0.743	1.2	S3
S3-44	NA	0.7468	1.8	S3
S3-45	NA	0.7966	3.4	S3
S3-46	NA	0.7494	1.3	S3
S3-47	NA	0.76	2.7	S3
S3-48	NA	0.7182	1.6	S3
S3-49	NA	0.6588	1.7	S3
S3-50	NA	0.7424	3.6	S3
S3-51	NA	0.7189	3.5	S3
S3-52	NA	0.7525	3.1	S3
S3-53	NA	0.7808	3	S3
S3-54	NA	0.7876	1.9	S3
S3-55	NA	0.7854	2.1	S3
S3-56	NA	0.7723	2.6	S3
S3-57	NA	0.7813	3.7	S3
S3-58	NA	0.7331	2.7	S3
S3-59	NA	0.663	2.5	S3
S3-60	NA	0.6992	1.6	S3
S3-61	NA	0.7475	1.6	S3
S3-62	NA	0.776	2	S3
S3-63	NA	0.7494	2.2	S3
S3-64	NA	0.7406	3.8	S3
S3-65	NA	0.7262	2.1	S3
S3-66	NA	0.7385	2.7	S3
S3-67	NA	0.7422	2	S3
S3-68	NA	0.7614	2.1	S3
S3-69	NA	0.7039	1.9	S3
S3-70	NA	0.7096	2.5	S3
S3-71	NA	0.7464	1.7	S3
S3-72	NA	0.7798	2.7	S3
S3-73	NA	0.7796	1.3	S3
S3-74	NA	0.7769	3	S3
S3-75	NA	0.7703	1.8	S3
S3-76	NA	0.7417	1	S3
S3-77	NA	0.7213	1.9	S3
S3-78	NA	0.6847	1.9	S3
S3-79	NA	0.7204	1.8	S3
S3-80	NA	0.7068	3.7	S3
S3-81	NA	0.772	2.5	S3
S3-82	NA	0.7152	4.1	S3
S3-83	NA	0.7407	4.4	S3
S3-84	NA	0.7758	3.9	S3
S3-85	NA	0.7729	2.3	S3
S3-86	NA	0.7548	2.8	S3
S3-87	NA	0.7691	3	S3
S3-88	NA	0.7625	1.9	S3
S3-89	NA	0.6896	2.9	S3
S3-90	NA	0.6843	2.2	S3
S3-91	NA	0.6764	3.3	S3
S3-92	NA	0.6965	2.8	S3
S3-93	NA	0.7539	1.6	S3
S3-94	NA	0.6638	3.5	S3
S3-95	NA	0.7335	2.1	S3
S3-96	NA	0.7384	1.8	S3
S3-97	NA	0.6998	2.1	S3
S3-98	NA	0.7425	2.5	S3
S3-99	NA	0.7295	1.9	S3
S3-100	NA	0.7039	1.7	S3
S3-101	NA	0.7764	1.7	S3
S3-102	NA	0.7397	2.6	S3
S3-103	NA	0.7058	1.9	S3
S3-104	NA	0.5495	3	S3
S3-105	NA	0.6821	2.6	S3
S3-106	NA	0.7326	2.9	S3
S3-107	NA	0.7762	2.1	S3
S3-108	NA	0.7127	1.3	S3
S3-109	NA	0.7412	1.6	S3
S3-110	NA	0.7522	1.9	S3
S3-111	NA	0.738	1.2	S3
S3-112	NA	0.7224	3.1	S3
S3-113	NA	0.701	3.4	S3
S3-114	NA	0.7803	2.2	S3
S3-115	NA	0.7139	1	S3
S3-116	NA	0.7058	2	S3
S3-117	NA	0.5914	2.4	S3
S3-118	NA	0.7378	4.4	S3
S3-119	NA	0.7065	3.1	S3
S3-120	NA	0.7626	2.5	S3
S3-121	NA	0.7238	2.5	S3
S3-122	NA	0.6933	3.5	S3
S3-123	NA	0.773	1.7	S3
S3-124	NA	0.7177	2.3	S3
S3-125	NA	0.7356	5	S3
S3-126	NA	0.7172	3.6	S3
S3-127	NA	0.7498	2.7	S3
S3-128	NA	0.7524	3.1	S3
S3-129	NA	0.6864	3.7	S3
S3-130	NA	0.6598	1.9	S3
S3-131	NA	0.6929	2.8	S3
S3-132	NA	0.7802	3	S3
S3-133	NA	0.7544	3.1	S3
S3-134	NA	0.7207	2.1	S3
S3-135	NA	0.7622	2.1	S3
S3-136	NA	0.7481	4	S3
